# Supplementary material for: Synthetically enhanced: unveiling synthetic data's potential in medical imaging research
Source: eBioMedicine. 2024 May 30;104:105174. doi: 10.1016/j.ebiom.2024.105174 (PMC11177083; doi:10.1016/j.ebiom.2024.105174)
Supplement: Supplemental Results Tables [file mmc4.xlsx]

## Sheet: Table E3 (CheXpert Val)
Model Name	Pleural Other	Pleural Other SD	Fracture	Fracture SD	Support Devices	Support Devices SD	Pleural Effusion	Pleural Effusion SD	Pneumothorax	Pneumothorax SD	Atelectasis	Atelectasis SD	Pneumonia	Pneumonia SD	Consolidation	Consolidation SD	Edema	Edema SD	Lung Lesion	Lung Lesion SD	Lung Opacity	Lung Opacity SD	Cardiomegaly	Cardiomegaly SD	Enlarged Cardiomediastinum	Enlarged Cardiomediastinum SD	No Finding	No Finding SD	Overall (Macro)	Overall (Macro) SD
Real+Synth-Aug:0	0.76743	± 0.02613	0.79332	± 0.01422	0.86223	± 0.00455	0.89151	± 0.00383	0.87909	± 0.00607	0.69182	± 0.00771	0.78503	± 0.01743	0.7581	± 0.01048	0.85325	± 0.00466	0.82154	± 0.01352	0.7281	± 0.00573	0.88234	± 0.00583	0.70184	± 0.01375	0.86093	± 0.00731	0.80547	± 0.00330
Real+Synth-Aug:1	0.79582	± 0.02427	0.82762	± 0.01230	0.87169	± 0.00430	0.89707	± 0.00381	0.89462	± 0.00552	0.70544	± 0.00770	0.81852	± 0.01521	0.76431	± 0.01039	0.86448	± 0.00442	0.81776	± 0.01399	0.73459	± 0.00587	0.892	± 0.00554	0.71118	± 0.01242	0.86744	± 0.00689	0.81875	± 0.00318
Real+Synth-Aug:2	0.79673	± 0.02549	0.84017	± 0.01267	0.87499	± 0.00423	0.89735	± 0.00358	0.89607	± 0.00567	0.70894	± 0.00750	0.82765	± 0.01469	0.77067	± 0.00964	0.86848	± 0.00430	0.83552	± 0.01339	0.7394	± 0.00574	0.89453	± 0.00553	0.72398	± 0.01294	0.86993	± 0.00698	0.8246	± 0.00302
Real+Synth-Aug:3	0.8212	± 0.02281	0.84885	± 0.01177	0.87612	± 0.00438	0.89966	± 0.00355	0.90224	± 0.00558	0.70953	± 0.00751	0.83116	± 0.01425	0.77206	± 0.00933	0.86905	± 0.00441	0.83124	± 0.01348	0.74307	± 0.00561	0.89803	± 0.00532	0.72927	± 0.01271	0.87191	± 0.00680	0.82881	± 0.00297
Real+Synth-Aug:4	0.83157	± 0.02195	0.85429	± 0.01136	0.87516	± 0.00432	0.90006	± 0.00352	0.90586	± 0.00530	0.70948	± 0.00769	0.8313	± 0.01489	0.77536	± 0.00943	0.87079	± 0.00445	0.83424	± 0.01404	0.74441	± 0.00566	0.89861	± 0.00533	0.73455	± 0.01253	0.87128	± 0.00698	0.83121	± 0.00300
Real+Synth-Aug:5	0.83282	± 0.02296	0.85566	± 0.01121	0.87551	± 0.00438	0.90062	± 0.00346	0.90337	± 0.00538	0.71348	± 0.00760	0.83916	± 0.01312	0.77715	± 0.00954	0.87253	± 0.00419	0.83563	± 0.01342	0.74541	± 0.00560	0.89859	± 0.00532	0.73447	± 0.01218	0.87303	± 0.00680	0.83267	± 0.00279
Real+Synth-Aug:6	0.82351	± 0.02186	0.85798	± 0.01169	0.87503	± 0.00443	0.90069	± 0.00348	0.90515	± 0.00572	0.7148	± 0.00759	0.83684	± 0.01335	0.77455	± 0.00972	0.87396	± 0.00421	0.84141	± 0.01347	0.74442	± 0.00573	0.90001	± 0.00531	0.73512	± 0.01302	0.87259	± 0.00699	0.83258	± 0.00283
Real+Synth-Aug:7	0.84858	± 0.01930	0.86179	± 0.01044	0.87563	± 0.00437	0.89969	± 0.00349	0.90657	± 0.00535	0.71368	± 0.00754	0.83884	± 0.01315	0.78093	± 0.00975	0.87338	± 0.00437	0.84643	± 0.01251	0.74512	± 0.00582	0.90015	± 0.00528	0.74343	± 0.01213	0.87192	± 0.00694	0.83615	± 0.00261
Real+Synth-Aug:8	0.83631	± 0.02201	0.86161	± 0.01132	0.87738	± 0.00424	0.90051	± 0.00357	0.90565	± 0.00554	0.719	± 0.00718	0.84184	± 0.01305	0.78062	± 0.00969	0.87589	± 0.00407	0.8389	± 0.01263	0.74704	± 0.00577	0.90091	± 0.00532	0.75017	± 0.01198	0.87343	± 0.00669	0.83638	± 0.00277
Real+Synth-Aug:9	0.83992	± 0.02063	0.865	± 0.01110	0.87491	± 0.00430	0.90178	± 0.00356	0.90981	± 0.00548	0.71724	± 0.00751	0.83909	± 0.01356	0.78394	± 0.00940	0.87488	± 0.00416	0.84726	± 0.01296	0.74565	± 0.00560	0.90066	± 0.00531	0.74322	± 0.01229	0.87283	± 0.00653	0.83687	± 0.00285
Real+Synth-Aug:10	0.83909	± 0.02117	0.86534	± 0.01116	0.87622	± 0.00439	0.89982	± 0.00344	0.90805	± 0.00537	0.71974	± 0.00750	0.84296	± 0.01296	0.78054	± 0.00971	0.87521	± 0.00418	0.84672	± 0.01223	0.74645	± 0.00584	0.90097	± 0.00527	0.74469	± 0.01234	0.8724	± 0.00642	0.83701	± 0.00277
Synth-Aug:1	0.74179	± 0.02979	0.81194	± 0.01380	0.82618	± 0.00472	0.88219	± 0.00388	0.86624	± 0.00655	0.68599	± 0.00750	0.78533	± 0.01724	0.74124	± 0.01058	0.8495	± 0.00461	0.78374	± 0.01387	0.7209	± 0.00597	0.8684	± 0.00633	0.69224	± 0.01330	0.85123	± 0.00739	0.79335	± 0.00346
Synth-Aug:2	0.76349	± 0.02867	0.83161	± 0.01271	0.84869	± 0.00460	0.88944	± 0.00381	0.885	± 0.00631	0.69329	± 0.00767	0.80929	± 0.01550	0.76462	± 0.01059	0.86064	± 0.00464	0.80802	± 0.01469	0.72944	± 0.00578	0.88416	± 0.00588	0.7288	± 0.01298	0.86235	± 0.00702	0.81135	± 0.00325
Synth-Aug:3	0.79786	± 0.02489	0.84051	± 0.01234	0.85274	± 0.00470	0.89175	± 0.00366	0.89103	± 0.00567	0.69925	± 0.00790	0.81848	± 0.01493	0.76256	± 0.01005	0.86312	± 0.00442	0.81326	± 0.01391	0.7337	± 0.00595	0.89169	± 0.00551	0.73518	± 0.01243	0.86187	± 0.00711	0.81807	± 0.00310
Synth-Aug:4	0.81492	± 0.02319	0.84255	± 0.01180	0.85737	± 0.00458	0.894	± 0.00378	0.89072	± 0.00582	0.70304	± 0.00793	0.82506	± 0.01365	0.76906	± 0.01005	0.86656	± 0.00461	0.8219	± 0.01273	0.7354	± 0.00601	0.893	± 0.00540	0.73739	± 0.01317	0.86417	± 0.00694	0.82251	± 0.00299
Synth-Aug:5	0.80855	± 0.02180	0.84967	± 0.01222	0.85758	± 0.00456	0.89654	± 0.00362	0.89407	± 0.00592	0.70297	± 0.00752	0.82634	± 0.01492	0.76875	± 0.01009	0.86737	± 0.00439	0.82857	± 0.01262	0.73602	± 0.00586	0.8931	± 0.00556	0.73457	± 0.01269	0.86275	± 0.00731	0.82335	± 0.00286
Synth-Aug:6	0.80545	± 0.02375	0.84902	± 0.01165	0.85966	± 0.00458	0.89612	± 0.00357	0.89656	± 0.00567	0.70361	± 0.00781	0.82645	± 0.01436	0.76937	± 0.01024	0.86872	± 0.00453	0.83063	± 0.01273	0.73414	± 0.00584	0.89432	± 0.00510	0.73924	± 0.01257	0.86348	± 0.00716	0.82406	± 0.00298
Synth-Aug:7	0.83822	± 0.01860	0.85757	± 0.01085	0.85985	± 0.00451	0.89523	± 0.00359	0.89865	± 0.00574	0.70934	± 0.00775	0.83005	± 0.01392	0.77467	± 0.00957	0.86871	± 0.00442	0.83616	± 0.01237	0.73643	± 0.00555	0.89326	± 0.00549	0.73584	± 0.01274	0.86275	± 0.00741	0.82834	± 0.00276
Synth-Aug:8	0.84056	± 0.01913	0.85744	± 0.01166	0.85886	± 0.00451	0.89601	± 0.00362	0.89802	± 0.00564	0.70827	± 0.00756	0.82888	± 0.01434	0.77182	± 0.00993	0.86981	± 0.00430	0.82841	± 0.01304	0.73842	± 0.00561	0.89477	± 0.00548	0.74275	± 0.01226	0.86581	± 0.00710	0.82856	± 0.00286
Synth-Aug:9	0.84853	± 0.01839	0.85987	± 0.01112	0.86135	± 0.00442	0.8973	± 0.00367	0.89807	± 0.00578	0.71046	± 0.00748	0.83808	± 0.01358	0.7746	± 0.00938	0.87007	± 0.00421	0.83478	± 0.01351	0.7394	± 0.00591	0.89489	± 0.00509	0.74321	± 0.01289	0.86487	± 0.00689	0.83111	± 0.00281
Synth-Aug:10	0.83963	± 0.01911	0.85285	± 0.01164	0.8605	± 0.00440	0.89731	± 0.00365	0.89844	± 0.00563	0.70857	± 0.00757	0.83134	± 0.01380	0.77805	± 0.00987	0.8702	± 0.00431	0.83016	± 0.01290	0.73721	± 0.00583	0.89736	± 0.00543	0.74391	± 0.01251	0.86385	± 0.00690	0.82924	± 0.00275
MIMIC-Aug:0	0.75375	± 0.00964	0.71525	± 0.00504	0.81352	± 0.00172	0.87331	± 0.00129	0.82518	± 0.00246	0.64673	± 0.00248	0.77317	± 0.00619	0.73705	± 0.00338	0.81806	± 0.00163	0.77197	± 0.00531	0.70044	± 0.00191	0.82863	± 0.00219	0.59422	± 0.00500	0.84861	± 0.00251	0.76428	± 0.00117
MIMIC-Aug:1	0.79797	± 0.00845	0.82134	± 0.00428	0.85081	± 0.00151	0.88844	± 0.00116	0.87486	± 0.00197	0.70194	± 0.00237	0.81248	± 0.00551	0.77173	± 0.00308	0.85136	± 0.00144	0.80356	± 0.00468	0.75278	± 0.00187	0.87951	± 0.00184	0.71567	± 0.00425	0.86801	± 0.00216	0.8136	± 0.00106
MIMIC-Aug:2	0.8096	± 0.00819	0.83558	± 0.00399	0.855	± 0.00149	0.89024	± 0.00120	0.88156	± 0.00197	0.70843	± 0.00234	0.81967	± 0.00548	0.7764	± 0.00321	0.85568	± 0.00147	0.81185	± 0.00465	0.75683	± 0.00180	0.88447	± 0.00180	0.72674	± 0.00419	0.86916	± 0.00212	0.82009	± 0.00101
MIMIC-Aug:3	0.81623	± 0.00850	0.84506	± 0.00390	0.85689	± 0.00151	0.89143	± 0.00118	0.88545	± 0.00195	0.71195	± 0.00231	0.82259	± 0.00524	0.77852	± 0.00320	0.85761	± 0.00142	0.81791	± 0.00454	0.75618	± 0.00174	0.88634	± 0.00177	0.73495	± 0.00423	0.8681	± 0.00216	0.82352	± 0.00102
MIMIC-Aug:4	0.82113	± 0.00864	0.8465	± 0.00404	0.85897	± 0.00147	0.89221	± 0.00120	0.88748	± 0.00193	0.71383	± 0.00237	0.82697	± 0.00508	0.78148	± 0.00296	0.8588	± 0.00138	0.82257	± 0.00443	0.75774	± 0.00175	0.88871	± 0.00177	0.73788	± 0.00426	0.86778	± 0.00222	0.82586	± 0.00102
MIMIC-Aug:5	0.82908	± 0.00828	0.84883	± 0.00396	0.86001	± 0.00144	0.89313	± 0.00116	0.88921	± 0.00188	0.71487	± 0.00226	0.82739	± 0.00513	0.78225	± 0.00301	0.85924	± 0.00138	0.82425	± 0.00439	0.75971	± 0.00176	0.88972	± 0.00174	0.73982	± 0.00418	0.86775	± 0.00219	0.82752	± 0.00098
MIMIC-Aug:6	0.8324	± 0.00826	0.8479	± 0.00408	0.85987	± 0.00144	0.89347	± 0.00118	0.88829	± 0.00188	0.71459	± 0.00232	0.82646	± 0.00533	0.78391	± 0.00304	0.86023	± 0.00135	0.82724	± 0.00437	0.75946	± 0.00181	0.89043	± 0.00183	0.74011	± 0.00435	0.86862	± 0.00215	0.82807	± 0.00099
MIMIC-Aug:7	0.83914	± 0.00790	0.85232	± 0.00380	0.86076	± 0.00149	0.89338	± 0.00116	0.88992	± 0.00181	0.71694	± 0.00228	0.82802	± 0.00501	0.78416	± 0.00292	0.86108	± 0.00138	0.82926	± 0.00437	0.76067	± 0.00174	0.8924	± 0.00176	0.74454	± 0.00398	0.86881	± 0.00216	0.8301	± 0.00098
MIMIC-Aug:8	0.83719	± 0.00803	0.85574	± 0.00383	0.86154	± 0.00152	0.89364	± 0.00121	0.89086	± 0.00180	0.71575	± 0.00231	0.82885	± 0.00513	0.78673	± 0.00318	0.86181	± 0.00140	0.8313	± 0.00427	0.76128	± 0.00170	0.89255	± 0.00173	0.74678	± 0.00417	0.8691	± 0.00217	0.83094	± 0.00099
MIMIC-Aug:9	0.83842	± 0.00811	0.85739	± 0.00374	0.86317	± 0.00142	0.89343	± 0.00120	0.89224	± 0.00180	0.71847	± 0.00233	0.83312	± 0.00497	0.78847	± 0.00313	0.86253	± 0.00143	0.83533	± 0.00428	0.76143	± 0.00171	0.8932	± 0.00171	0.75044	± 0.00415	0.86848	± 0.00223	0.83258	± 0.00100
MIMIC-Aug:10	0.84302	± 0.00753	0.85954	± 0.00381	0.86383	± 0.00146	0.89438	± 0.00117	0.89333	± 0.00187	0.71901	± 0.00236	0.83504	± 0.00484	0.7902	± 0.00307	0.86188	± 0.00139	0.8354	± 0.00404	0.76239	± 0.00175	0.8947	± 0.00166	0.75265	± 0.00407	0.86928	± 0.00221	0.8339	± 0.00097

## Sheet: Table E4 (CheXpert Test)
Model Name	Pleural Other	Pleural Other SD	Fracture	Fracture SD	Support Devices	Support Devices SD	Pleural Effusion	Pleural Effusion SD	Pneumothorax	Pneumothorax SD	Atelectasis	Atelectasis SD	Pneumonia	Pneumonia SD	Consolidation	Consolidation SD	Edema	Edema SD	Lung Lesion	Lung Lesion SD	Lung Opacity	Lung Opacity SD	Cardiomegaly	Cardiomegaly SD	Enlarged Cardiomediastinum	Enlarged Cardiomediastinum SD	No Finding	No Finding SD	Overall (Macro)	Overall (Macro) SD
Real+Synth-Aug:0	0.73359	± 0.01230	0.78778	± 0.00545	0.86803	± 0.00160	0.87227	± 0.00156	0.8531	± 0.00308	0.69736	± 0.00306	0.74709	± 0.00722	0.71423	± 0.00399	0.82211	± 0.00199	0.75383	± 0.00600	0.69773	± 0.00229	0.85653	± 0.00257	0.69622	± 0.00540	0.86035	± 0.00343	0.78287	± 0.00145
Real+Synth-Aug:1	0.78367	± 0.01128	0.79604	± 0.00536	0.87311	± 0.00152	0.87693	± 0.00148	0.86443	± 0.00312	0.7058	± 0.00301	0.76332	± 0.00709	0.7238	± 0.00385	0.82988	± 0.00187	0.76036	± 0.00616	0.7019	± 0.00216	0.86622	± 0.00243	0.71456	± 0.00532	0.86627	± 0.00340	0.79474	± 0.00138
Real+Synth-Aug:2	0.7936	± 0.01137	0.80681	± 0.00518	0.87578	± 0.00154	0.87909	± 0.00149	0.87162	± 0.00297	0.70984	± 0.00272	0.77215	± 0.00684	0.72619	± 0.00410	0.83282	± 0.00180	0.76678	± 0.00622	0.70496	± 0.00227	0.87023	± 0.00237	0.72171	± 0.00529	0.86775	± 0.00350	0.79995	± 0.00138
Real+Synth-Aug:3	0.79941	± 0.01026	0.81248	± 0.00491	0.87666	± 0.00145	0.87903	± 0.00143	0.87399	± 0.00299	0.71088	± 0.00286	0.77411	± 0.00688	0.72981	± 0.00389	0.8335	± 0.00187	0.77309	± 0.00583	0.70706	± 0.00224	0.8717	± 0.00235	0.72577	± 0.00493	0.86774	± 0.00340	0.80252	± 0.00126
Real+Synth-Aug:4	0.81064	± 0.01001	0.81251	± 0.00532	0.87638	± 0.00153	0.87897	± 0.00148	0.87452	± 0.00297	0.71075	± 0.00277	0.77203	± 0.00693	0.72865	± 0.00387	0.83365	± 0.00193	0.77156	± 0.00586	0.70721	± 0.00214	0.87221	± 0.00234	0.7241	± 0.00526	0.86621	± 0.00326	0.80281	± 0.00125
Real+Synth-Aug:5	0.81294	± 0.01027	0.81313	± 0.00499	0.87531	± 0.00149	0.8797	± 0.00145	0.87531	± 0.00290	0.71083	± 0.00286	0.7745	± 0.00693	0.72586	± 0.00391	0.83428	± 0.00186	0.77182	± 0.00574	0.70798	± 0.00222	0.87361	± 0.00237	0.72554	± 0.00530	0.8655	± 0.00361	0.80331	± 0.00126
Real+Synth-Aug:6	0.81478	± 0.01056	0.81144	± 0.00487	0.87511	± 0.00150	0.87867	± 0.00145	0.87555	± 0.00288	0.71199	± 0.00292	0.77716	± 0.00686	0.72794	± 0.00390	0.83321	± 0.00193	0.76834	± 0.00613	0.70701	± 0.00214	0.87179	± 0.00239	0.72452	± 0.00506	0.86479	± 0.00349	0.80302	± 0.00133
Real+Synth-Aug:7	0.81576	± 0.01009	0.81226	± 0.00535	0.87495	± 0.00158	0.87845	± 0.00145	0.87558	± 0.00285	0.7097	± 0.00285	0.77597	± 0.00697	0.72651	± 0.00409	0.83384	± 0.00192	0.76815	± 0.00600	0.70756	± 0.00225	0.87275	± 0.00235	0.72647	± 0.00520	0.86465	± 0.00343	0.80304	± 0.00132
Real+Synth-Aug:8	0.81868	± 0.01033	0.80997	± 0.00520	0.8748	± 0.00153	0.87755	± 0.00150	0.87405	± 0.00291	0.70963	± 0.00281	0.77878	± 0.00680	0.72789	± 0.00392	0.83353	± 0.00183	0.7693	± 0.00584	0.70838	± 0.00224	0.87285	± 0.00231	0.72363	± 0.00535	0.86301	± 0.00345	0.803	± 0.00128
Real+Synth-Aug:9	0.82569	± 0.00999	0.81576	± 0.00521	0.87431	± 0.00151	0.87808	± 0.00153	0.87559	± 0.00285	0.71137	± 0.00296	0.7781	± 0.00667	0.72656	± 0.00387	0.83403	± 0.00180	0.76792	± 0.00574	0.70753	± 0.00221	0.87292	± 0.00229	0.72847	± 0.00506	0.86207	± 0.00365	0.80417	± 0.00131
Real+Synth-Aug:10	0.82517	± 0.00925	0.81298	± 0.00527	0.87395	± 0.00159	0.87744	± 0.00155	0.87473	± 0.00287	0.71017	± 0.00281	0.77548	± 0.00718	0.72705	± 0.00389	0.83441	± 0.00187	0.77204	± 0.00584	0.70898	± 0.00210	0.87102	± 0.00241	0.72396	± 0.00529	0.86385	± 0.00346	0.80366	± 0.00124
Synth-Aug:1	0.73036	± 0.01217	0.76466	± 0.00565	0.8337	± 0.00180	0.85872	± 0.00161	0.82474	± 0.00332	0.68775	± 0.00293	0.72563	± 0.00787	0.69592	± 0.00393	0.81115	± 0.00200	0.72441	± 0.00639	0.68487	± 0.00232	0.84479	± 0.00256	0.68559	± 0.00541	0.8525	± 0.00352	0.76606	± 0.00145
Synth-Aug:2	0.76788	± 0.01166	0.78383	± 0.00533	0.84894	± 0.00164	0.86806	± 0.00155	0.84842	± 0.00324	0.69762	± 0.00289	0.7554	± 0.00706	0.7104	± 0.00403	0.82268	± 0.00185	0.73968	± 0.00608	0.69372	± 0.00226	0.85633	± 0.00249	0.71044	± 0.00529	0.85763	± 0.00351	0.78293	± 0.00139
Synth-Aug:3	0.7811	± 0.01108	0.7929	± 0.00531	0.85433	± 0.00166	0.87129	± 0.00148	0.85648	± 0.00319	0.70252	± 0.00284	0.76334	± 0.00691	0.71626	± 0.00413	0.82624	± 0.00186	0.75161	± 0.00611	0.69823	± 0.00227	0.86098	± 0.00242	0.71398	± 0.00524	0.85573	± 0.00351	0.78893	± 0.00133
Synth-Aug:4	0.79251	± 0.01128	0.80072	± 0.00519	0.85684	± 0.00170	0.8734	± 0.00152	0.85962	± 0.00302	0.7047	± 0.00302	0.77099	± 0.00652	0.71832	± 0.00423	0.82887	± 0.00185	0.75411	± 0.00607	0.70032	± 0.00226	0.86661	± 0.00245	0.72167	± 0.00519	0.85732	± 0.00357	0.79329	± 0.00133
Synth-Aug:5	0.79842	± 0.01070	0.80688	± 0.00479	0.85822	± 0.00156	0.87411	± 0.00147	0.8619	± 0.00306	0.7049	± 0.00296	0.76962	± 0.00688	0.7172	± 0.00396	0.82878	± 0.00190	0.75665	± 0.00589	0.70255	± 0.00220	0.86647	± 0.00228	0.72096	± 0.00530	0.85743	± 0.00342	0.79458	± 0.00131
Synth-Aug:6	0.80187	± 0.01117	0.80563	± 0.00522	0.85843	± 0.00164	0.87472	± 0.00148	0.86466	± 0.00294	0.70619	± 0.00282	0.77487	± 0.00679	0.71901	± 0.00396	0.82902	± 0.00184	0.75741	± 0.00600	0.70213	± 0.00217	0.86636	± 0.00241	0.72121	± 0.00517	0.85573	± 0.00366	0.79552	± 0.00136
Synth-Aug:7	0.81314	± 0.00977	0.81025	± 0.00500	0.85964	± 0.00165	0.87434	± 0.00155	0.8655	± 0.00300	0.70597	± 0.00289	0.77047	± 0.00688	0.72065	± 0.00403	0.82893	± 0.00190	0.76095	± 0.00593	0.7043	± 0.00223	0.86768	± 0.00233	0.72217	± 0.00505	0.85708	± 0.00353	0.79722	± 0.00130
Synth-Aug:8	0.81377	± 0.01035	0.80987	± 0.00497	0.86044	± 0.00155	0.87514	± 0.00153	0.86566	± 0.00298	0.70627	± 0.00292	0.77713	± 0.00688	0.72172	± 0.00397	0.82992	± 0.00190	0.75801	± 0.00618	0.70387	± 0.00214	0.86833	± 0.00247	0.7209	± 0.00527	0.85709	± 0.00359	0.79772	± 0.00133
Synth-Aug:9	0.815	± 0.01008	0.80879	± 0.00504	0.85998	± 0.00164	0.8738	± 0.00155	0.86587	± 0.00294	0.70429	± 0.00286	0.77444	± 0.00678	0.71918	± 0.00399	0.82878	± 0.00190	0.75351	± 0.00612	0.70348	± 0.00218	0.86775	± 0.00245	0.72037	± 0.00540	0.85305	± 0.00373	0.79631	± 0.00125
Synth-Aug:10	0.81619	± 0.01036	0.81421	± 0.00501	0.86193	± 0.00159	0.87542	± 0.00145	0.86453	± 0.00308	0.70618	± 0.00285	0.77579	± 0.00669	0.72164	± 0.00395	0.82994	± 0.00193	0.76134	± 0.00585	0.70595	± 0.00220	0.87063	± 0.00240	0.7244	± 0.00528	0.85536	± 0.00360	0.79882	± 0.00129
MIMIC-Aug:0	0.75781	± 0.01101	0.71127	± 0.00596	0.83573	± 0.00179	0.86616	± 0.00159	0.8273	± 0.00347	0.67671	± 0.00301	0.7407	± 0.00779	0.7011	± 0.00425	0.80357	± 0.00213	0.75698	± 0.00627	0.68124	± 0.00225	0.81678	± 0.00281	0.58113	± 0.00585	0.85095	± 0.00365	0.75767	± 0.00137
MIMIC-Aug:1	0.78811	± 0.01066	0.79466	± 0.00527	0.85962	± 0.00161	0.87411	± 0.00150	0.85877	± 0.00320	0.70586	± 0.00292	0.77068	± 0.00679	0.72	± 0.00371	0.82795	± 0.00188	0.76643	± 0.00594	0.69893	± 0.00223	0.86553	± 0.00251	0.70992	± 0.00531	0.86022	± 0.00355	0.79291	± 0.00131
MIMIC-Aug:2	0.80392	± 0.01022	0.80134	± 0.00531	0.86092	± 0.00163	0.8751	± 0.00150	0.86232	± 0.00296	0.70869	± 0.00287	0.77437	± 0.00692	0.72017	± 0.00397	0.82915	± 0.00183	0.76739	± 0.00574	0.7026	± 0.00216	0.86691	± 0.00244	0.71725	± 0.00510	0.85935	± 0.00362	0.79639	± 0.00127
MIMIC-Aug:3	0.80291	± 0.01044	0.80549	± 0.00510	0.863	± 0.00160	0.87587	± 0.00148	0.86725	± 0.00308	0.71123	± 0.00285	0.77471	± 0.00677	0.72189	± 0.00385	0.8303	± 0.00189	0.77278	± 0.00581	0.70393	± 0.00208	0.86533	± 0.00241	0.71845	± 0.00511	0.85701	± 0.00372	0.79787	± 0.00129
MIMIC-Aug:4	0.80743	± 0.01061	0.80716	± 0.00507	0.86382	± 0.00157	0.87659	± 0.00157	0.86958	± 0.00299	0.71126	± 0.00286	0.7747	± 0.00666	0.72268	± 0.00397	0.83055	± 0.00184	0.77149	± 0.00591	0.70536	± 0.00220	0.869	± 0.00231	0.72413	± 0.00505	0.8566	± 0.00349	0.79931	± 0.00127
MIMIC-Aug:5	0.80717	± 0.01091	0.8077	± 0.00504	0.86307	± 0.00156	0.87596	± 0.00141	0.86929	± 0.00291	0.71052	± 0.00298	0.77563	± 0.00707	0.72405	± 0.00377	0.82972	± 0.00192	0.76484	± 0.00620	0.70646	± 0.00219	0.86806	± 0.00242	0.72114	± 0.00511	0.85594	± 0.00358	0.79854	± 0.00132
MIMIC-Aug:6	0.8152	± 0.01013	0.81148	± 0.00523	0.86506	± 0.00162	0.87708	± 0.00149	0.87057	± 0.00289	0.71251	± 0.00285	0.78006	± 0.00687	0.7259	± 0.00406	0.8312	± 0.00186	0.77146	± 0.00575	0.70556	± 0.00210	0.86864	± 0.00239	0.72189	± 0.00512	0.85751	± 0.00357	0.80101	± 0.00128
MIMIC-Aug:7	0.81653	± 0.01051	0.81181	± 0.00500	0.86419	± 0.00164	0.87641	± 0.00148	0.87129	± 0.00291	0.71164	± 0.00276	0.77972	± 0.00671	0.72283	± 0.00389	0.83085	± 0.00177	0.77162	± 0.00616	0.7061	± 0.00221	0.86901	± 0.00239	0.72348	± 0.00516	0.85545	± 0.00356	0.80078	± 0.00128
MIMIC-Aug:8	0.82579	± 0.00978	0.81277	± 0.00505	0.86497	± 0.00157	0.87625	± 0.00151	0.8714	± 0.00296	0.7098	± 0.00288	0.78054	± 0.00655	0.72456	± 0.00390	0.83159	± 0.00181	0.77051	± 0.00611	0.70736	± 0.00218	0.86958	± 0.00244	0.72319	± 0.00507	0.85545	± 0.00345	0.8017	± 0.00127
MIMIC-Aug:9	0.82016	± 0.00997	0.81343	± 0.00501	0.8659	± 0.00158	0.87563	± 0.00147	0.8721	± 0.00290	0.7106	± 0.00296	0.777	± 0.00671	0.72299	± 0.00377	0.83061	± 0.00189	0.77054	± 0.00619	0.70674	± 0.00227	0.86869	± 0.00242	0.72333	± 0.00520	0.85493	± 0.00361	0.8009	± 0.00130
MIMIC-Aug:10	0.82177	± 0.01044	0.81127	± 0.00521	0.86488	± 0.00161	0.87573	± 0.00146	0.87286	± 0.00292	0.71039	± 0.00287	0.7781	± 0.00681	0.72331	± 0.00398	0.82956	± 0.00189	0.76914	± 0.00624	0.70564	± 0.00222	0.86859	± 0.00235	0.7257	± 0.00534	0.85436	± 0.00352	0.80081	± 0.00129

## Sheet: Table E5 (MIMIC all)
Model Name	Pleural Other	Pleural Other SD	Fracture	Fracture SD	Support Devices	Support Devices SD	Pleural Effusion	Pleural Effusion SD	Pneumothorax	Pneumothorax SD	Atelectasis	Atelectasis SD	Pneumonia	Pneumonia SD	Consolidation	Consolidation SD	Edema	Edema SD	Lung Lesion	Lung Lesion SD	Lung Opacity	Lung Opacity SD	Cardiomegaly	Cardiomegaly SD	Enlarged Cardiomediastinum	Enlarged Cardiomediastinum SD	No Finding	No Finding SD	Overall (Macro)	Overall (Macro) SD
Real+Synth-Aug:0	0.71584	± 0.00539	0.63511	± 0.00392	0.87029	± 0.00077	0.89401	± 0.00071	0.7856	± 0.00241	0.77138	± 0.00109	0.667	± 0.00225	0.76587	± 0.00201	0.88201	± 0.00089	0.6856	± 0.00343	0.71063	± 0.00120	0.7524	± 0.00129	0.52914	± 0.00360	0.82679	± 0.00091	0.74941	± 0.00074
Real+Synth-Aug:1	0.71923	± 0.00552	0.63461	± 0.00402	0.869	± 0.00077	0.89696	± 0.00070	0.8167	± 0.00250	0.7713	± 0.00112	0.67877	± 0.00230	0.76884	± 0.00222	0.88422	± 0.00090	0.71216	± 0.00316	0.72043	± 0.00112	0.74357	± 0.00126	0.49718	± 0.00351	0.82921	± 0.00092	0.75301	± 0.00072
Real+Synth-Aug:2	0.73869	± 0.00534	0.6431	± 0.00396	0.86947	± 0.00076	0.89811	± 0.00069	0.81296	± 0.00233	0.77829	± 0.00108	0.69614	± 0.00222	0.77297	± 0.00198	0.88761	± 0.00092	0.73097	± 0.00333	0.72025	± 0.00114	0.73915	± 0.00135	0.50888	± 0.00369	0.83049	± 0.00090	0.75908	± 0.00073
Real+Synth-Aug:3	0.75269	± 0.00511	0.65914	± 0.00382	0.87319	± 0.00075	0.89858	± 0.00072	0.82542	± 0.00242	0.77539	± 0.00107	0.6975	± 0.00220	0.77919	± 0.00199	0.88589	± 0.00090	0.74466	± 0.00303	0.72534	± 0.00114	0.74391	± 0.00124	0.52569	± 0.00365	0.83205	± 0.00089	0.76562	± 0.00068
Real+Synth-Aug:4	0.75536	± 0.00500	0.6603	± 0.00404	0.86635	± 0.00079	0.89898	± 0.00069	0.8238	± 0.00233	0.7709	± 0.00110	0.69402	± 0.00219	0.78423	± 0.00190	0.88701	± 0.00091	0.74518	± 0.00302	0.72784	± 0.00112	0.75361	± 0.00123	0.51239	± 0.00363	0.83128	± 0.00085	0.76509	± 0.00068
Real+Synth-Aug:5	0.74692	± 0.00517	0.6666	± 0.00383	0.86501	± 0.00081	0.89886	± 0.00069	0.82532	± 0.00235	0.76927	± 0.00114	0.70047	± 0.00214	0.78351	± 0.00195	0.88616	± 0.00092	0.74991	± 0.00311	0.72343	± 0.00115	0.75288	± 0.00121	0.51906	± 0.00352	0.83109	± 0.00088	0.76561	± 0.00069
Real+Synth-Aug:6	0.75712	± 0.00569	0.67014	± 0.00404	0.86488	± 0.00080	0.89732	± 0.00072	0.82537	± 0.00237	0.77629	± 0.00108	0.70437	± 0.00215	0.78317	± 0.00195	0.8848	± 0.00093	0.74675	± 0.00319	0.7264	± 0.00113	0.7531	± 0.00126	0.53119	± 0.00358	0.83193	± 0.00089	0.76806	± 0.00072
Real+Synth-Aug:7	0.76313	± 0.00500	0.67086	± 0.00399	0.8682	± 0.00077	0.89751	± 0.00073	0.82285	± 0.00227	0.77397	± 0.00110	0.70623	± 0.00218	0.78298	± 0.00195	0.88529	± 0.00092	0.74999	± 0.00306	0.72682	± 0.00113	0.75499	± 0.00123	0.52072	± 0.00362	0.82942	± 0.00089	0.76807	± 0.00067
Real+Synth-Aug:8	0.77096	± 0.00501	0.67065	± 0.00402	0.86172	± 0.00082	0.89761	± 0.00072	0.81787	± 0.00231	0.77303	± 0.00107	0.7073	± 0.00211	0.78806	± 0.00193	0.88552	± 0.00092	0.74877	± 0.00314	0.72766	± 0.00110	0.75343	± 0.00123	0.52567	± 0.00340	0.82857	± 0.00089	0.76834	± 0.00069
Real+Synth-Aug:9	0.76397	± 0.00537	0.67744	± 0.00387	0.86726	± 0.00079	0.89785	± 0.00071	0.81935	± 0.00242	0.77852	± 0.00101	0.71083	± 0.00214	0.78623	± 0.00184	0.88704	± 0.00093	0.75303	± 0.00314	0.72792	± 0.00117	0.75656	± 0.00124	0.53579	± 0.00350	0.83032	± 0.00093	0.77086	± 0.00068
Real+Synth-Aug:10	0.77467	± 0.00505	0.68082	± 0.00391	0.86099	± 0.00081	0.89835	± 0.00069	0.82086	± 0.00230	0.77458	± 0.00108	0.7131	± 0.00203	0.7885	± 0.00180	0.88665	± 0.00091	0.75286	± 0.00311	0.72937	± 0.00114	0.75465	± 0.00121	0.51224	± 0.00338	0.82778	± 0.00090	0.76967	± 0.00067
Synth-Aug:1	0.70154	± 0.00552	0.60204	± 0.00383	0.85739	± 0.00080	0.88049	± 0.00078	0.7783	± 0.00243	0.76309	± 0.00117	0.65121	± 0.00225	0.75561	± 0.00214	0.87904	± 0.00092	0.68168	± 0.00337	0.71076	± 0.00115	0.73756	± 0.00126	0.51859	± 0.00343	0.82342	± 0.00092	0.73862	± 0.00070
Synth-Aug:2	0.71159	± 0.00562	0.61793	± 0.00390	0.86009	± 0.00082	0.88978	± 0.00077	0.8072	± 0.00246	0.76961	± 0.00117	0.67944	± 0.00221	0.76333	± 0.00199	0.88198	± 0.00093	0.71108	± 0.00325	0.71356	± 0.00113	0.74109	± 0.00126	0.49827	± 0.00344	0.82578	± 0.00092	0.74791	± 0.00070
Synth-Aug:3	0.72974	± 0.00529	0.64036	± 0.00400	0.85314	± 0.00085	0.89174	± 0.00076	0.79212	± 0.00259	0.76382	± 0.00116	0.67936	± 0.00224	0.76686	± 0.00201	0.88221	± 0.00095	0.71769	± 0.00317	0.71716	± 0.00115	0.73406	± 0.00134	0.50469	± 0.00360	0.82626	± 0.00091	0.74994	± 0.00068
Synth-Aug:4	0.74737	± 0.00554	0.65033	± 0.00399	0.86609	± 0.00079	0.89506	± 0.00073	0.80973	± 0.00230	0.77196	± 0.00116	0.68782	± 0.00214	0.7816	± 0.00195	0.88679	± 0.00093	0.72986	± 0.00323	0.72122	± 0.00113	0.74779	± 0.00122	0.52689	± 0.00344	0.82824	± 0.00092	0.76077	± 0.00069
Synth-Aug:5	0.74126	± 0.00536	0.65347	± 0.00373	0.86569	± 0.00078	0.89542	± 0.00069	0.82303	± 0.00228	0.77606	± 0.00113	0.69285	± 0.00214	0.78664	± 0.00190	0.88424	± 0.00093	0.73937	± 0.00309	0.72408	± 0.00115	0.74694	± 0.00114	0.51943	± 0.00345	0.83107	± 0.00089	0.76283	± 0.00066
Synth-Aug:6	0.74831	± 0.00527	0.65634	± 0.00400	0.85414	± 0.00083	0.89434	± 0.00074	0.81155	± 0.00238	0.77721	± 0.00112	0.70096	± 0.00211	0.78465	± 0.00188	0.88699	± 0.00088	0.74183	± 0.00315	0.72406	± 0.00113	0.74338	± 0.00129	0.50335	± 0.00345	0.83221	± 0.00088	0.76138	± 0.00069
Synth-Aug:7	0.75445	± 0.00528	0.65946	± 0.00386	0.85419	± 0.00086	0.89373	± 0.00075	0.81205	± 0.00241	0.77118	± 0.00113	0.69933	± 0.00219	0.78723	± 0.00193	0.88404	± 0.00093	0.74434	± 0.00308	0.72253	± 0.00113	0.74509	± 0.00128	0.50741	± 0.00353	0.8307	± 0.00088	0.76184	± 0.00069
Synth-Aug:8	0.75315	± 0.00518	0.66029	± 0.00419	0.85344	± 0.00087	0.89489	± 0.00072	0.81466	± 0.00235	0.77748	± 0.00110	0.70634	± 0.00220	0.78474	± 0.00194	0.88588	± 0.00092	0.74609	± 0.00299	0.72445	± 0.00108	0.74803	± 0.00129	0.51189	± 0.00347	0.83095	± 0.00091	0.76374	± 0.00068
Synth-Aug:9	0.77763	± 0.00476	0.66794	± 0.00384	0.85172	± 0.00085	0.89197	± 0.00073	0.80709	± 0.00237	0.76967	± 0.00113	0.70624	± 0.00211	0.7865	± 0.00186	0.88396	± 0.00092	0.74486	± 0.00312	0.72587	± 0.00113	0.74951	± 0.00124	0.50836	± 0.00353	0.82813	± 0.00090	0.76425	± 0.00067
Synth-Aug:10	0.77389	± 0.00487	0.66219	± 0.00395	0.85975	± 0.00080	0.89632	± 0.00074	0.81331	± 0.00234	0.77959	± 0.00109	0.70667	± 0.00211	0.78773	± 0.00186	0.88699	± 0.00091	0.75062	± 0.00313	0.72695	± 0.00114	0.75447	± 0.00122	0.50088	± 0.00347	0.82996	± 0.00087	0.76638	± 0.00067

## Sheet: Table E6 (MIMIC AP)
Model Name	Pleural Other	Pleural Other SD	Fracture	Fracture SD	Support Devices	Support Devices SD	Pleural Effusion	Pleural Effusion SD	Pneumothorax	Pneumothorax SD	Atelectasis	Atelectasis SD	Pneumonia	Pneumonia SD	Consolidation	Consolidation SD	Edema	Edema SD	Lung Lesion	Lung Lesion SD	Lung Opacity	Lung Opacity SD	Cardiomegaly	Cardiomegaly SD	Enlarged Cardiomediastinum	Enlarged Cardiomediastinum SD	No Finding	No Finding SD	Overall (Macro)	Overall (Macro) SD
Real+Synth-Aug:0	0.71035	± 0.00736	0.6742	± 0.00510	0.81598	± 0.00110	0.85598	± 0.00102	0.79271	± 0.00272	0.7127	± 0.00144	0.65246	± 0.00271	0.7101	± 0.00248	0.82868	± 0.00127	0.70871	± 0.00458	0.6562	± 0.00153	0.70418	± 0.00162	0.55585	± 0.00389	0.76992	± 0.00154	0.72486	± 0.00089
Real+Synth-Aug:1	0.73003	± 0.00739	0.67609	± 0.00523	0.81417	± 0.00109	0.86072	± 0.00103	0.81032	± 0.00267	0.72026	± 0.00148	0.67204	± 0.00273	0.72314	± 0.00254	0.83262	± 0.00133	0.72561	± 0.00444	0.6647	± 0.00147	0.6931	± 0.00160	0.54357	± 0.00384	0.77293	± 0.00158	0.73138	± 0.00092
Real+Synth-Aug:2	0.74544	± 0.00713	0.68835	± 0.00487	0.81565	± 0.00111	0.86273	± 0.00099	0.80967	± 0.00264	0.72857	± 0.00140	0.68556	± 0.00268	0.73052	± 0.00239	0.83791	± 0.00125	0.74041	± 0.00433	0.66673	± 0.00145	0.69068	± 0.00162	0.55225	± 0.00393	0.77552	± 0.00160	0.73786	± 0.00085
Real+Synth-Aug:3	0.75461	± 0.00690	0.69846	± 0.00504	0.82128	± 0.00109	0.8615	± 0.00098	0.81488	± 0.00265	0.72436	± 0.00145	0.68307	± 0.00269	0.73515	± 0.00245	0.83498	± 0.00132	0.75027	± 0.00441	0.67145	± 0.00147	0.69312	± 0.00159	0.55327	± 0.00379	0.77608	± 0.00150	0.74089	± 0.00089
Real+Synth-Aug:4	0.75242	± 0.00718	0.70195	± 0.00490	0.817	± 0.00110	0.86129	± 0.00104	0.81485	± 0.00266	0.72408	± 0.00145	0.6838	± 0.00264	0.7393	± 0.00244	0.8373	± 0.00126	0.75183	± 0.00448	0.67723	± 0.00147	0.6992	± 0.00159	0.55285	± 0.00382	0.77382	± 0.00159	0.74192	± 0.00087
Real+Synth-Aug:5	0.74374	± 0.00751	0.69786	± 0.00517	0.81218	± 0.00113	0.86115	± 0.00099	0.81427	± 0.00274	0.72285	± 0.00139	0.68973	± 0.00258	0.73972	± 0.00250	0.83636	± 0.00131	0.759	± 0.00430	0.67389	± 0.00146	0.69667	± 0.00165	0.54118	± 0.00379	0.77306	± 0.00156	0.74012	± 0.00089
Real+Synth-Aug:6	0.75777	± 0.00751	0.70219	± 0.00496	0.81418	± 0.00110	0.85932	± 0.00104	0.81652	± 0.00260	0.72545	± 0.00146	0.68915	± 0.00269	0.7358	± 0.00238	0.83398	± 0.00133	0.75537	± 0.00420	0.67447	± 0.00156	0.70076	± 0.00158	0.55548	± 0.00384	0.77395	± 0.00161	0.74246	± 0.00090
Real+Synth-Aug:7	0.75815	± 0.00712	0.70264	± 0.00504	0.81613	± 0.00107	0.85958	± 0.00098	0.81414	± 0.00256	0.72376	± 0.00143	0.68979	± 0.00272	0.73634	± 0.00242	0.83531	± 0.00130	0.75806	± 0.00411	0.6734	± 0.00150	0.70139	± 0.00154	0.5516	± 0.00395	0.77095	± 0.00162	0.74223	± 0.00089
Real+Synth-Aug:8	0.77938	± 0.00684	0.70472	± 0.00504	0.80826	± 0.00111	0.85936	± 0.00100	0.81133	± 0.00266	0.72335	± 0.00133	0.69208	± 0.00255	0.74198	± 0.00236	0.83557	± 0.00130	0.7608	± 0.00414	0.67608	± 0.00152	0.69998	± 0.00153	0.55047	± 0.00399	0.77208	± 0.00162	0.74396	± 0.00086
Real+Synth-Aug:9	0.7694	± 0.00679	0.70757	± 0.00524	0.81347	± 0.00109	0.85948	± 0.00101	0.81234	± 0.00263	0.72381	± 0.00140	0.69449	± 0.00265	0.74089	± 0.00240	0.83692	± 0.00124	0.7621	± 0.00398	0.67401	± 0.00148	0.69818	± 0.00157	0.55435	± 0.00386	0.77104	± 0.00157	0.74415	± 0.00087
Real+Synth-Aug:10	0.77537	± 0.00710	0.71015	± 0.00494	0.81331	± 0.00110	0.85886	± 0.00102	0.8097	± 0.00253	0.72546	± 0.00143	0.69579	± 0.00258	0.74165	± 0.00234	0.83696	± 0.00130	0.76211	± 0.00420	0.67689	± 0.00145	0.69925	± 0.00153	0.55085	± 0.00397	0.76998	± 0.00155	0.74474	± 0.00087
Synth-Aug:1	0.70335	± 0.00785	0.64924	± 0.00509	0.79431	± 0.00117	0.84853	± 0.00104	0.77718	± 0.00268	0.70735	± 0.00155	0.6489	± 0.00270	0.70495	± 0.00248	0.82823	± 0.00127	0.68552	± 0.00452	0.6538	± 0.00149	0.68969	± 0.00157	0.56756	± 0.00371	0.77082	± 0.00161	0.71639	± 0.00094
Synth-Aug:2	0.70561	± 0.00765	0.66385	± 0.00536	0.80404	± 0.00109	0.8554	± 0.00102	0.79382	± 0.00268	0.71875	± 0.00146	0.67021	± 0.00271	0.71795	± 0.00247	0.83019	± 0.00129	0.71234	± 0.00446	0.65513	± 0.00148	0.69126	± 0.00158	0.55742	± 0.00382	0.7707	± 0.00158	0.72476	± 0.00088
Synth-Aug:3	0.73729	± 0.00711	0.67637	± 0.00509	0.79834	± 0.00112	0.85638	± 0.00102	0.79283	± 0.00267	0.71639	± 0.00147	0.67004	± 0.00276	0.72192	± 0.00254	0.83212	± 0.00129	0.72562	± 0.00441	0.66112	± 0.00152	0.68447	± 0.00163	0.55369	± 0.00387	0.77084	± 0.00161	0.72839	± 0.00088
Synth-Aug:4	0.75218	± 0.00694	0.68625	± 0.00508	0.81044	± 0.00110	0.85755	± 0.00102	0.80082	± 0.00268	0.72119	± 0.00145	0.67343	± 0.00279	0.73491	± 0.00238	0.836	± 0.00129	0.73328	± 0.00424	0.66612	± 0.00149	0.69103	± 0.00159	0.56219	± 0.00372	0.7697	± 0.00157	0.73536	± 0.00091
Synth-Aug:5	0.74145	± 0.00700	0.68861	± 0.00532	0.81084	± 0.00111	0.85817	± 0.00103	0.80715	± 0.00261	0.72358	± 0.00146	0.68008	± 0.00266	0.74014	± 0.00237	0.83327	± 0.00126	0.74449	± 0.00416	0.66987	± 0.00150	0.69162	± 0.00155	0.55893	± 0.00382	0.77313	± 0.00160	0.73724	± 0.00086
Synth-Aug:6	0.74989	± 0.00698	0.69001	± 0.00506	0.80078	± 0.00113	0.85734	± 0.00105	0.80124	± 0.00280	0.72562	± 0.00143	0.68548	± 0.00260	0.73804	± 0.00227	0.83625	± 0.00129	0.74686	± 0.00410	0.66958	± 0.00147	0.69143	± 0.00169	0.54867	± 0.00384	0.77339	± 0.00153	0.73675	± 0.00081
Synth-Aug:7	0.75662	± 0.00722	0.6867	± 0.00503	0.80075	± 0.00111	0.85652	± 0.00100	0.80405	± 0.00261	0.71988	± 0.00146	0.68726	± 0.00270	0.73946	± 0.00246	0.83333	± 0.00133	0.74975	± 0.00426	0.66694	± 0.00154	0.69348	± 0.00163	0.54652	± 0.00364	0.77151	± 0.00159	0.73663	± 0.00088
Synth-Aug:8	0.74826	± 0.00702	0.68682	± 0.00513	0.79907	± 0.00114	0.85711	± 0.00103	0.80622	± 0.00256	0.72528	± 0.00143	0.69026	± 0.00262	0.73849	± 0.00245	0.83488	± 0.00131	0.7511	± 0.00414	0.67072	± 0.00150	0.68838	± 0.00164	0.54448	± 0.00394	0.77106	± 0.00155	0.73658	± 0.00086
Synth-Aug:9	0.78623	± 0.00612	0.69795	± 0.00515	0.79825	± 0.00112	0.85283	± 0.00107	0.80069	± 0.00265	0.7177	± 0.00145	0.68924	± 0.00262	0.73922	± 0.00244	0.83202	± 0.00129	0.7503	± 0.00413	0.67313	± 0.00146	0.69367	± 0.00156	0.54597	± 0.00382	0.77037	± 0.00155	0.73911	± 0.00082
Synth-Aug:10	0.77667	± 0.00673	0.69066	± 0.00517	0.80492	± 0.00112	0.85775	± 0.00105	0.80471	± 0.00265	0.72491	± 0.00143	0.6915	± 0.00266	0.74034	± 0.00240	0.83627	± 0.00132	0.75744	± 0.00423	0.67606	± 0.00147	0.69706	± 0.00158	0.54253	± 0.00377	0.77055	± 0.00161	0.74081	± 0.00084

## Sheet: Table E7 (MIMIC PA)
Model Name	Pleural Other	Pleural Other SD	Fracture	Fracture SD	Support Devices	Support Devices SD	Pleural Effusion	Pleural Effusion SD	Pneumothorax	Pneumothorax SD	Atelectasis	Atelectasis SD	Pneumonia	Pneumonia SD	Consolidation	Consolidation SD	Edema	Edema SD	Lung Lesion	Lung Lesion SD	Lung Opacity	Lung Opacity SD	Cardiomegaly	Cardiomegaly SD	Enlarged Cardiomediastinum	Enlarged Cardiomediastinum SD	No Finding	No Finding SD	Overall (Macro)	Overall (Macro) SD
Real+Synth-Aug:0	0.73319	± 0.00752	0.60774	± 0.00624	0.79112	± 0.00308	0.92916	± 0.00136	0.82435	± 0.00520	0.81131	± 0.00217	0.69535	± 0.00391	0.79189	± 0.00535	0.91211	± 0.00272	0.66203	± 0.00540	0.74411	± 0.00228	0.80056	± 0.00257	0.56168	± 0.00756	0.81306	± 0.00146	0.76269	± 0.00126
Real+Synth-Aug:1	0.71385	± 0.00818	0.58945	± 0.00619	0.79125	± 0.00325	0.92834	± 0.00136	0.865	± 0.00464	0.79936	± 0.00218	0.70373	± 0.00386	0.79769	± 0.00580	0.90835	± 0.00315	0.69489	± 0.00527	0.75372	± 0.00221	0.78911	± 0.00260	0.5062	± 0.00770	0.81644	± 0.00138	0.76124	± 0.00132
Real+Synth-Aug:2	0.73836	± 0.00834	0.59589	± 0.00616	0.78976	± 0.00321	0.9292	± 0.00135	0.85253	± 0.00471	0.80935	± 0.00217	0.72434	± 0.00379	0.81871	± 0.00488	0.90967	± 0.00302	0.71533	± 0.00485	0.75495	± 0.00216	0.78712	± 0.00257	0.52841	± 0.00795	0.81834	± 0.00141	0.76942	± 0.00133
Real+Synth-Aug:3	0.76096	± 0.00732	0.6161	± 0.00638	0.79445	± 0.00328	0.93211	± 0.00130	0.85677	± 0.00446	0.80933	± 0.00211	0.73668	± 0.00353	0.82576	± 0.00473	0.90851	± 0.00303	0.73272	± 0.00480	0.76134	± 0.00216	0.80974	± 0.00243	0.54515	± 0.00772	0.81929	± 0.00134	0.77921	± 0.00125
Real+Synth-Aug:4	0.76351	± 0.00780	0.61003	± 0.00654	0.77318	± 0.00344	0.9338	± 0.00131	0.83989	± 0.00498	0.81158	± 0.00204	0.72523	± 0.00352	0.82575	± 0.00469	0.90747	± 0.00308	0.73189	± 0.00476	0.76005	± 0.00227	0.80987	± 0.00243	0.51506	± 0.00793	0.81865	± 0.00138	0.77328	± 0.00129
Real+Synth-Aug:5	0.77023	± 0.00726	0.62401	± 0.00651	0.76804	± 0.00350	0.93472	± 0.00134	0.83956	± 0.00495	0.80344	± 0.00218	0.73049	± 0.00355	0.82494	± 0.00494	0.90447	± 0.00310	0.73278	± 0.00478	0.75781	± 0.00210	0.80693	± 0.00246	0.52304	± 0.00789	0.81837	± 0.00134	0.7742	± 0.00122
Real+Synth-Aug:6	0.76414	± 0.00784	0.62422	± 0.00645	0.76378	± 0.00346	0.93222	± 0.00132	0.8242	± 0.00529	0.81587	± 0.00204	0.73286	± 0.00352	0.82686	± 0.00485	0.90549	± 0.00316	0.73096	± 0.00487	0.7624	± 0.00204	0.81312	± 0.00253	0.53291	± 0.00772	0.81733	± 0.00138	0.77474	± 0.00130
Real+Synth-Aug:7	0.77924	± 0.00732	0.62926	± 0.00677	0.76566	± 0.00338	0.93217	± 0.00142	0.82349	± 0.00516	0.81181	± 0.00203	0.73576	± 0.00367	0.82225	± 0.00509	0.90127	± 0.00321	0.73309	± 0.00474	0.76311	± 0.00212	0.81473	± 0.00245	0.52026	± 0.00755	0.81405	± 0.00135	0.77473	± 0.00122
Real+Synth-Aug:8	0.77397	± 0.00760	0.6223	± 0.00633	0.75432	± 0.00352	0.93222	± 0.00135	0.81358	± 0.00553	0.81952	± 0.00207	0.73636	± 0.00355	0.82294	± 0.00478	0.90137	± 0.00320	0.72482	± 0.00492	0.76106	± 0.00212	0.80708	± 0.00247	0.52748	± 0.00790	0.8119	± 0.00138	0.77207	± 0.00125
Real+Synth-Aug:9	0.76887	± 0.00718	0.63186	± 0.00627	0.77655	± 0.00328	0.93327	± 0.00133	0.81129	± 0.00550	0.82358	± 0.00197	0.73332	± 0.00354	0.82651	± 0.00480	0.90669	± 0.00298	0.73437	± 0.00479	0.76314	± 0.00214	0.81199	± 0.00250	0.53918	± 0.00778	0.81354	± 0.00137	0.77673	± 0.00127
Real+Synth-Aug:10	0.78286	± 0.00710	0.64017	± 0.00645	0.75614	± 0.00367	0.9351	± 0.00127	0.83333	± 0.00503	0.82013	± 0.00200	0.73425	± 0.00357	0.82564	± 0.00481	0.90442	± 0.00313	0.73469	± 0.00466	0.76382	± 0.00215	0.81678	± 0.00244	0.52335	± 0.00781	0.81162	± 0.00142	0.77731	± 0.00121
Synth-Aug:1	0.69239	± 0.00847	0.57365	± 0.00622	0.76239	± 0.00330	0.90364	± 0.00162	0.86979	± 0.00371	0.78872	± 0.00231	0.67914	± 0.00381	0.77924	± 0.00553	0.89338	± 0.00331	0.67423	± 0.00510	0.73781	± 0.00219	0.76786	± 0.00267	0.53559	± 0.00776	0.80692	± 0.00136	0.74748	± 0.00130
Synth-Aug:2	0.72154	± 0.00815	0.57914	± 0.00643	0.73679	± 0.00332	0.91584	± 0.00157	0.8517	± 0.00444	0.79547	± 0.00228	0.70047	± 0.00377	0.79847	± 0.00543	0.90555	± 0.00302	0.70795	± 0.00489	0.7484	± 0.00219	0.79539	± 0.00256	0.5158	± 0.00787	0.81176	± 0.00140	0.75602	± 0.00134
Synth-Aug:3	0.73096	± 0.00848	0.61355	± 0.00633	0.7367	± 0.00345	0.92037	± 0.00141	0.86035	± 0.00413	0.78147	± 0.00219	0.70432	± 0.00380	0.80751	± 0.00526	0.89612	± 0.00333	0.71408	± 0.00462	0.74991	± 0.00222	0.78501	± 0.00261	0.51192	± 0.00802	0.81095	± 0.00138	0.7588	± 0.00129
Synth-Aug:4	0.7515	± 0.00807	0.61719	± 0.00652	0.76095	± 0.00340	0.93077	± 0.00134	0.86543	± 0.00420	0.8001	± 0.00209	0.71954	± 0.00365	0.81865	± 0.00489	0.91352	± 0.00282	0.72377	± 0.00455	0.75391	± 0.00206	0.8093	± 0.00247	0.51075	± 0.00766	0.81685	± 0.00132	0.77087	± 0.00126
Synth-Aug:5	0.75553	± 0.00793	0.61454	± 0.00639	0.74722	± 0.00350	0.92936	± 0.00130	0.85919	± 0.00433	0.80543	± 0.00215	0.72222	± 0.00352	0.82008	± 0.00472	0.90524	± 0.00303	0.72801	± 0.00475	0.75716	± 0.00213	0.81779	± 0.00237	0.52572	± 0.00799	0.81618	± 0.00138	0.77169	± 0.00125
Synth-Aug:6	0.76264	± 0.00751	0.62176	± 0.00607	0.73583	± 0.00355	0.92872	± 0.00134	0.85302	± 0.00452	0.81229	± 0.00206	0.72763	± 0.00348	0.82115	± 0.00476	0.9113	± 0.00287	0.72933	± 0.00499	0.75901	± 0.00208	0.81014	± 0.00241	0.49868	± 0.00788	0.81958	± 0.00139	0.77079	± 0.00124
Synth-Aug:7	0.76339	± 0.00772	0.6247	± 0.00656	0.73058	± 0.00347	0.9263	± 0.00143	0.85114	± 0.00443	0.80586	± 0.00206	0.72147	± 0.00367	0.81899	± 0.00495	0.89978	± 0.00326	0.73277	± 0.00461	0.75847	± 0.00219	0.80808	± 0.00251	0.5073	± 0.00780	0.8176	± 0.00142	0.76903	± 0.00124
Synth-Aug:8	0.77208	± 0.00751	0.62719	± 0.00645	0.73273	± 0.00356	0.92953	± 0.00137	0.84689	± 0.00441	0.8167	± 0.00211	0.72796	± 0.00362	0.82254	± 0.00481	0.9083	± 0.00306	0.73398	± 0.00472	0.75927	± 0.00215	0.8167	± 0.00231	0.51863	± 0.00805	0.81751	± 0.00132	0.77357	± 0.00124
Synth-Aug:9	0.77872	± 0.00765	0.63325	± 0.00639	0.7317	± 0.00357	0.92958	± 0.00133	0.82208	± 0.00502	0.80811	± 0.00211	0.72841	± 0.00354	0.82085	± 0.00467	0.90717	± 0.00302	0.7309	± 0.00447	0.75759	± 0.00213	0.81015	± 0.00245	0.52067	± 0.00771	0.81041	± 0.00137	0.77068	± 0.00119
Synth-Aug:10	0.78537	± 0.00722	0.63125	± 0.00634	0.74759	± 0.00336	0.93277	± 0.00131	0.83059	± 0.00499	0.81993	± 0.00196	0.7318	± 0.00351	0.8246	± 0.00482	0.91175	± 0.00283	0.73623	± 0.00480	0.75985	± 0.00206	0.81981	± 0.00234	0.50172	± 0.00771	0.81788	± 0.00138	0.77508	± 0.00122

## Sheet: Table E8 (MIMIC Test)
Model Name	Pleural Other	Pleural Other SD	Fracture	Fracture SD	Support Devices	Support Devices SD	Pleural Effusion	Pleural Effusion SD	Pneumothorax	Pneumothorax SD	Atelectasis	Atelectasis SD	Pneumonia	Pneumonia SD	Consolidation	Consolidation SD	Edema	Edema SD	Lung Lesion	Lung Lesion SD	Lung Opacity	Lung Opacity SD	Cardiomegaly	Cardiomegaly SD	Enlarged Cardiomediastinum	Enlarged Cardiomediastinum SD	No Finding	No Finding SD	Overall (Macro)	Overall (Macro) SD
MIMIC-Aug:0	0.8177	± 0.02868	0.73848	± 0.02226	0.91115	± 0.00679	0.91514	± 0.00536	0.74771	± 0.03802	0.7921	± 0.00772	0.6804	± 0.01313	0.7562	± 0.01415	0.91688	± 0.00658	0.7274	± 0.01811	0.65278	± 0.00720	0.8353	± 0.00657	0.71232	± 0.02169	0.85244	± 0.03499	0.7897	± 0.00520
MIMIC-Aug:1	0.82518	± 0.02948	0.71666	± 0.02325	0.91463	± 0.00654	0.91795	± 0.00519	0.75312	± 0.04018	0.79553	± 0.00775	0.68479	± 0.01350	0.75692	± 0.01471	0.91954	± 0.00682	0.7101	± 0.01856	0.6524	± 0.00732	0.84099	± 0.00661	0.72131	± 0.02066	0.79427	± 0.02321	0.78595	± 0.00521
MIMIC-Aug:2	0.85454	± 0.02316	0.72864	± 0.02300	0.91462	± 0.00672	0.91956	± 0.00523	0.75649	± 0.04124	0.79429	± 0.00742	0.68406	± 0.01319	0.76272	± 0.01405	0.92259	± 0.00640	0.70895	± 0.01919	0.6575	± 0.00716	0.84044	± 0.00674	0.71795	± 0.02137	0.81187	± 0.02671	0.79101	± 0.00504
MIMIC-Aug:3	0.84135	± 0.02762	0.72217	± 0.02391	0.91547	± 0.00670	0.91742	± 0.00518	0.75867	± 0.04310	0.79559	± 0.00753	0.68459	± 0.01330	0.7702	± 0.01320	0.92248	± 0.00623	0.70578	± 0.01990	0.65821	± 0.00724	0.84227	± 0.00638	0.72647	± 0.02170	0.80409	± 0.02121	0.79034	± 0.00522
MIMIC-Aug:4	0.84225	± 0.02475	0.74002	± 0.02231	0.91605	± 0.00648	0.91642	± 0.00548	0.75924	± 0.03838	0.79564	± 0.00771	0.68741	± 0.01314	0.76223	± 0.01390	0.92304	± 0.00641	0.71293	± 0.01915	0.65724	± 0.00750	0.84095	± 0.00643	0.72616	± 0.02202	0.84194	± 0.03152	0.79439	± 0.00503
MIMIC-Aug:5	0.8635	± 0.02198	0.72397	± 0.02441	0.91861	± 0.00642	0.91615	± 0.00529	0.76285	± 0.04132	0.79264	± 0.00804	0.69604	± 0.01365	0.76669	± 0.01351	0.92371	± 0.00615	0.70122	± 0.01924	0.65885	± 0.00720	0.84345	± 0.00664	0.73012	± 0.02096	0.81311	± 0.02888	0.79363	± 0.00509
MIMIC-Aug:6	0.86299	± 0.02233	0.72681	± 0.02288	0.91584	± 0.00631	0.91921	± 0.00510	0.75821	± 0.03960	0.79553	± 0.00794	0.68398	± 0.01379	0.76969	± 0.01364	0.9232	± 0.00627	0.72191	± 0.01793	0.65689	± 0.00709	0.84518	± 0.00660	0.73533	± 0.02045	0.82743	± 0.02886	0.79587	± 0.00494
MIMIC-Aug:7	0.8656	± 0.02438	0.72721	± 0.02247	0.9172	± 0.00660	0.91833	± 0.00513	0.74839	± 0.03941	0.79717	± 0.00740	0.68384	± 0.01326	0.77047	± 0.01342	0.92383	± 0.00656	0.70912	± 0.01896	0.6573	± 0.00700	0.84313	± 0.00638	0.73121	± 0.02023	0.84894	± 0.02354	0.79584	± 0.00490
MIMIC-Aug:8	0.85349	± 0.02522	0.72464	± 0.02314	0.91604	± 0.00635	0.91633	± 0.00521	0.74049	± 0.03970	0.79372	± 0.00769	0.68357	± 0.01348	0.77101	± 0.01365	0.92287	± 0.00655	0.71516	± 0.01807	0.65982	± 0.00709	0.84427	± 0.00651	0.73141	± 0.02060	0.79936	± 0.05500	0.79087	± 0.00602
MIMIC-Aug:9	0.85695	± 0.02461	0.72778	± 0.02338	0.9163	± 0.00631	0.91595	± 0.00508	0.75245	± 0.03980	0.79369	± 0.00765	0.6876	± 0.01324	0.77282	± 0.01313	0.92317	± 0.00644	0.70968	± 0.01826	0.66031	± 0.00718	0.84424	± 0.00626	0.72437	± 0.02139	0.81734	± 0.03841	0.79304	± 0.00554
MIMIC-Aug:10	0.86369	± 0.02177	0.72577	± 0.02357	0.91844	± 0.00640	0.91652	± 0.00523	0.75628	± 0.03728	0.79555	± 0.00805	0.69105	± 0.01365	0.76947	± 0.01319	0.92318	± 0.00630	0.71148	± 0.01864	0.65537	± 0.00729	0.84668	± 0.00638	0.72685	± 0.02124	0.83203	± 0.02658	0.79516	± 0.00508

## Sheet: Table E9 (Emory)
Model Name	Pleural Other	Pleural Other SD	Fracture	Fracture SD	Support Devices	Support Devices SD	Pleural Effusion	Pleural Effusion SD	Pneumothorax	Pneumothorax SD	Atelectasis	Atelectasis SD	Pneumonia	Pneumonia SD	Consolidation	Consolidation SD	Edema	Edema SD	Lung Lesion	Lung Lesion SD	Lung Opacity	Lung Opacity SD	Cardiomegaly	Cardiomegaly SD	Enlarged Cardiomediastinum	Enlarged Cardiomediastinum SD	No Finding	No Finding SD	Overall (Macro)	Overall (Macro) SD
Real+Synth-Aug:0	0.77422	± 0.00375	0.62481	± 0.00413	0.61067	± 0.00109	0.91872	± 0.00101	0.665	± 0.00334	0.83036	± 0.00122	0.73471	± 0.00342	0.67946	± 0.00373	0.90613	± 0.00123	0.64417	± 0.00280	0.73246	± 0.00143	0.83025	± 0.00111	0.58175	± 0.00253	0.80467	± 0.00080	0.73839	± 0.00072
Real+Synth-Aug:1	0.77307	± 0.00366	0.61571	± 0.00414	0.60631	± 0.00112	0.91806	± 0.00105	0.68767	± 0.00320	0.82351	± 0.00121	0.73937	± 0.00335	0.67294	± 0.00398	0.90221	± 0.00132	0.688	± 0.00267	0.74261	± 0.00135	0.82985	± 0.00115	0.56643	± 0.00244	0.79428	± 0.00088	0.74	± 0.00074
Real+Synth-Aug:2	0.7881	± 0.00370	0.61258	± 0.00421	0.61537	± 0.00109	0.91847	± 0.00105	0.68594	± 0.00338	0.83344	± 0.00113	0.76956	± 0.00321	0.6855	± 0.00385	0.90483	± 0.00126	0.70293	± 0.00270	0.74303	± 0.00142	0.82514	± 0.00119	0.55563	± 0.00256	0.80019	± 0.00083	0.74576	± 0.00071
Real+Synth-Aug:3	0.81269	± 0.00325	0.62144	± 0.00422	0.61464	± 0.00112	0.91905	± 0.00106	0.69393	± 0.00340	0.83797	± 0.00111	0.76889	± 0.00317	0.68692	± 0.00381	0.9032	± 0.00128	0.71436	± 0.00265	0.74923	± 0.00133	0.83946	± 0.00108	0.57048	± 0.00249	0.80022	± 0.00084	0.75232	± 0.00070
Real+Synth-Aug:4	0.82276	± 0.00327	0.62475	± 0.00420	0.60919	± 0.00110	0.91814	± 0.00102	0.69348	± 0.00338	0.83353	± 0.00111	0.77319	± 0.00314	0.69019	± 0.00375	0.90227	± 0.00139	0.71758	± 0.00262	0.74897	± 0.00142	0.84775	± 0.00106	0.55558	± 0.00241	0.80296	± 0.00081	0.75288	± 0.00068
Real+Synth-Aug:5	0.81812	± 0.00334	0.62454	± 0.00419	0.61311	± 0.00111	0.91982	± 0.00102	0.69749	± 0.00319	0.82739	± 0.00113	0.77665	± 0.00292	0.68825	± 0.00388	0.89834	± 0.00139	0.72272	± 0.00251	0.74565	± 0.00137	0.84824	± 0.00106	0.56617	± 0.00249	0.79834	± 0.00085	0.7532	± 0.00069
Real+Synth-Aug:6	0.8252	± 0.00333	0.63415	± 0.00401	0.602	± 0.00112	0.91986	± 0.00100	0.69324	± 0.00317	0.84258	± 0.00108	0.77681	± 0.00313	0.69265	± 0.00384	0.90274	± 0.00133	0.71936	± 0.00256	0.74789	± 0.00138	0.85548	± 0.00105	0.58036	± 0.00244	0.80137	± 0.00085	0.75669	± 0.00067
Real+Synth-Aug:7	0.82796	± 0.00328	0.63868	± 0.00404	0.62036	± 0.00113	0.92008	± 0.00104	0.6899	± 0.00337	0.83967	± 0.00113	0.78033	± 0.00301	0.69412	± 0.00375	0.90152	± 0.00132	0.71465	± 0.00262	0.7468	± 0.00132	0.85167	± 0.00101	0.56747	± 0.00251	0.7987	± 0.00083	0.75656	± 0.00069
Real+Synth-Aug:8	0.8271	± 0.00333	0.6355	± 0.00399	0.60554	± 0.00114	0.92121	± 0.00100	0.68999	± 0.00338	0.84166	± 0.00111	0.78058	± 0.00302	0.69502	± 0.00365	0.90299	± 0.00135	0.71429	± 0.00256	0.74793	± 0.00138	0.85014	± 0.00107	0.57539	± 0.00245	0.80053	± 0.00085	0.75628	± 0.00068
Real+Synth-Aug:9	0.82626	± 0.00330	0.64267	± 0.00390	0.61808	± 0.00112	0.91863	± 0.00105	0.69034	± 0.00332	0.85159	± 0.00109	0.78317	± 0.00302	0.69085	± 0.00381	0.90093	± 0.00130	0.72049	± 0.00243	0.74978	± 0.00133	0.85357	± 0.00104	0.58261	± 0.00240	0.79995	± 0.00080	0.75921	± 0.00069
Real+Synth-Aug:10	0.82186	± 0.00332	0.65231	± 0.00415	0.61147	± 0.00112	0.92028	± 0.00101	0.69176	± 0.00340	0.84259	± 0.00111	0.78221	± 0.00301	0.69305	± 0.00399	0.90198	± 0.00132	0.7072	± 0.00264	0.74911	± 0.00136	0.85473	± 0.00106	0.55926	± 0.00248	0.7993	± 0.00081	0.75622	± 0.00070
Synth-Aug:1	0.7453	± 0.00386	0.59136	± 0.00412	0.60821	± 0.00106	0.90295	± 0.00109	0.68695	± 0.00333	0.83017	± 0.00120	0.70528	± 0.00339	0.6592	± 0.00383	0.8931	± 0.00130	0.64955	± 0.00267	0.72906	± 0.00141	0.81532	± 0.00111	0.53999	± 0.00246	0.78281	± 0.00089	0.72423	± 0.00075
Synth-Aug:2	0.76383	± 0.00381	0.59907	± 0.00431	0.59772	± 0.00114	0.90934	± 0.00109	0.69357	± 0.00324	0.82273	± 0.00121	0.73323	± 0.00327	0.66287	± 0.00401	0.89739	± 0.00130	0.69014	± 0.00257	0.73573	± 0.00136	0.82068	± 0.00112	0.5288	± 0.00251	0.78164	± 0.00085	0.7312	± 0.00076
Synth-Aug:3	0.79572	± 0.00348	0.62144	± 0.00420	0.60313	± 0.00112	0.91166	± 0.00105	0.69074	± 0.00315	0.81896	± 0.00124	0.74284	± 0.00329	0.67287	± 0.00382	0.89094	± 0.00146	0.69453	± 0.00272	0.73824	± 0.00142	0.82486	± 0.00113	0.53855	± 0.00247	0.77888	± 0.00086	0.73738	± 0.00070
Synth-Aug:4	0.80423	± 0.00350	0.62339	± 0.00420	0.60925	± 0.00113	0.91786	± 0.00106	0.70065	± 0.00323	0.83743	± 0.00113	0.7604	± 0.00321	0.68188	± 0.00376	0.90155	± 0.00133	0.7052	± 0.00262	0.74556	± 0.00137	0.83371	± 0.00111	0.54515	± 0.00245	0.79361	± 0.00084	0.74713	± 0.00070
Synth-Aug:5	0.81057	± 0.00340	0.62426	± 0.00401	0.60999	± 0.00108	0.91716	± 0.00102	0.7018	± 0.00321	0.84437	± 0.00107	0.77442	± 0.00304	0.68671	± 0.00377	0.8963	± 0.00131	0.71297	± 0.00251	0.75029	± 0.00135	0.84797	± 0.00100	0.55225	± 0.00252	0.79771	± 0.00085	0.75191	± 0.00069
Synth-Aug:6	0.81346	± 0.00339	0.62743	± 0.00404	0.60562	± 0.00109	0.91699	± 0.00104	0.6987	± 0.00331	0.84356	± 0.00110	0.77975	± 0.00308	0.6851	± 0.00405	0.89831	± 0.00133	0.71458	± 0.00250	0.74772	± 0.00137	0.83609	± 0.00107	0.53978	± 0.00249	0.79458	± 0.00084	0.75012	± 0.00071
Synth-Aug:7	0.82106	± 0.00325	0.63754	± 0.00400	0.60477	± 0.00111	0.91687	± 0.00104	0.69209	± 0.00320	0.84115	± 0.00114	0.76778	± 0.00311	0.68818	± 0.00373	0.89621	± 0.00135	0.71771	± 0.00259	0.74607	± 0.00140	0.84063	± 0.00105	0.54432	± 0.00251	0.79605	± 0.00085	0.75074	± 0.00072
Synth-Aug:8	0.82927	± 0.00318	0.64578	± 0.00392	0.61928	± 0.00111	0.91896	± 0.00105	0.69218	± 0.00325	0.85222	± 0.00111	0.77854	± 0.00311	0.68784	± 0.00374	0.8984	± 0.00134	0.71502	± 0.00264	0.7467	± 0.00133	0.85059	± 0.00100	0.5632	± 0.00256	0.79898	± 0.00086	0.75693	± 0.00070
Synth-Aug:9	0.82886	± 0.00323	0.6476	± 0.00408	0.60021	± 0.00108	0.9179	± 0.00099	0.68795	± 0.00334	0.84212	± 0.00113	0.77199	± 0.00306	0.68779	± 0.00376	0.89803	± 0.00134	0.71678	± 0.00264	0.74506	± 0.00140	0.84607	± 0.00107	0.55757	± 0.00250	0.79053	± 0.00086	0.75275	± 0.00069
Synth-Aug:10	0.82232	± 0.00326	0.64194	± 0.00401	0.61314	± 0.00109	0.91914	± 0.00102	0.69263	± 0.00326	0.8526	± 0.00108	0.77458	± 0.00310	0.69078	± 0.00383	0.8992	± 0.00133	0.71515	± 0.00263	0.74952	± 0.00134	0.8519	± 0.00101	0.53921	± 0.00262	0.79963	± 0.00085	0.75441	± 0.00072
MIMIC-Aug:0	0.86542	± 0.00290	0.69175	± 0.00403	0.61288	± 0.00106	0.93533	± 0.00098	0.71314	± 0.00338	0.89525	± 0.00096	0.82128	± 0.00288	0.70178	± 0.00399	0.92442	± 0.00117	0.76079	± 0.00244	0.77722	± 0.00135	0.86697	± 0.00096	0.58335	± 0.00257	0.82929	± 0.00080	0.7842	± 0.00070
MIMIC-Aug:1	0.8685	± 0.00287	0.68361	± 0.00420	0.61648	± 0.00114	0.93568	± 0.00096	0.72508	± 0.00323	0.89683	± 0.00098	0.81586	± 0.00288	0.70946	± 0.00368	0.9253	± 0.00113	0.76099	± 0.00238	0.77926	± 0.00129	0.86794	± 0.00091	0.58831	± 0.00252	0.82805	± 0.00077	0.78581	± 0.00069
MIMIC-Aug:2	0.87051	± 0.00294	0.69647	± 0.00404	0.60799	± 0.00112	0.93649	± 0.00095	0.72324	± 0.00330	0.89638	± 0.00097	0.81769	± 0.00293	0.70779	± 0.00386	0.92549	± 0.00115	0.76298	± 0.00243	0.7799	± 0.00130	0.86759	± 0.00099	0.59241	± 0.00256	0.82768	± 0.00076	0.78661	± 0.00069
MIMIC-Aug:3	0.87086	± 0.00285	0.68891	± 0.00415	0.61093	± 0.00112	0.93703	± 0.00092	0.72393	± 0.00314	0.89704	± 0.00090	0.81974	± 0.00286	0.71	± 0.00371	0.92619	± 0.00113	0.76779	± 0.00240	0.78101	± 0.00128	0.86799	± 0.00097	0.60363	± 0.00252	0.83009	± 0.00075	0.78822	± 0.00069
MIMIC-Aug:4	0.87052	± 0.00291	0.68974	± 0.00409	0.60952	± 0.00109	0.9364	± 0.00095	0.72308	± 0.00310	0.89635	± 0.00093	0.81931	± 0.00280	0.71477	± 0.00383	0.9268	± 0.00112	0.76323	± 0.00245	0.7804	± 0.00134	0.87046	± 0.00098	0.60662	± 0.00250	0.82911	± 0.00081	0.78831	± 0.00068
MIMIC-Aug:5	0.87293	± 0.00294	0.69655	± 0.00419	0.60693	± 0.00114	0.93606	± 0.00097	0.72026	± 0.00327	0.89611	± 0.00090	0.81771	± 0.00290	0.71161	± 0.00390	0.92701	± 0.00113	0.76653	± 0.00242	0.78104	± 0.00137	0.8675	± 0.00097	0.60668	± 0.00250	0.829	± 0.00079	0.78828	± 0.00069
MIMIC-Aug:6	0.87502	± 0.00283	0.6945	± 0.00401	0.60508	± 0.00114	0.93651	± 0.00094	0.72193	± 0.00317	0.89685	± 0.00090	0.82317	± 0.00285	0.71187	± 0.00389	0.92781	± 0.00105	0.76492	± 0.00247	0.78299	± 0.00130	0.87224	± 0.00094	0.61764	± 0.00253	0.83131	± 0.00075	0.79013	± 0.00070
MIMIC-Aug:7	0.87579	± 0.00281	0.6931	± 0.00411	0.61004	± 0.00111	0.93701	± 0.00093	0.72062	± 0.00338	0.89632	± 0.00092	0.81959	± 0.00292	0.71374	± 0.00381	0.9271	± 0.00108	0.76839	± 0.00250	0.78346	± 0.00130	0.87012	± 0.00097	0.61101	± 0.00259	0.82986	± 0.00081	0.78972	± 0.00071
MIMIC-Aug:8	0.87846	± 0.00276	0.69184	± 0.00408	0.6038	± 0.00115	0.93707	± 0.00096	0.72308	± 0.00327	0.89602	± 0.00092	0.82546	± 0.00280	0.71404	± 0.00382	0.92736	± 0.00106	0.76863	± 0.00244	0.78387	± 0.00127	0.86958	± 0.00094	0.61865	± 0.00244	0.83046	± 0.00078	0.79059	± 0.00070
MIMIC-Aug:9	0.8785	± 0.00291	0.69932	± 0.00406	0.60091	± 0.00119	0.93662	± 0.00096	0.7177	± 0.00333	0.89646	± 0.00089	0.81935	± 0.00288	0.71725	± 0.00383	0.92865	± 0.00106	0.76899	± 0.00242	0.78414	± 0.00128	0.87153	± 0.00096	0.61786	± 0.00242	0.83206	± 0.00078	0.79067	± 0.00067
MIMIC-Aug:10	0.87537	± 0.00278	0.69955	± 0.00413	0.60425	± 0.00113	0.93639	± 0.00093	0.71934	± 0.00313	0.89543	± 0.00096	0.82007	± 0.00283	0.71726	± 0.00383	0.92723	± 0.00109	0.76961	± 0.00236	0.78383	± 0.00124	0.86916	± 0.00093	0.61844	± 0.00237	0.83098	± 0.00075	0.79049	± 0.00068
