# Supplementary material for: Synthetically enhanced: unveiling synthetic data's potential in medical imaging research
Source: eBioMedicine. 2024 May 30;104:105174. doi: 10.1016/j.ebiom.2024.105174 (PMC11177083; doi:10.1016/j.ebiom.2024.105174)
Supplement: Supplemental Results Tables [file mmc5.xlsx]

## Sheet: Table E10 (CheXpert Val)
Model Name	Pleural Other	Pleural Other SD	Fracture	Fracture SD	Support Devices	Support Devices SD	Pleural Effusion	Pleural Effusion SD	Pneumothorax	Pneumothorax SD	Atelectasis	Atelectasis SD	Pneumonia	Pneumonia SD	Consolidation	Consolidation SD	Edema	Edema SD	Lung Lesion	Lung Lesion SD	Lung Opacity	Lung Opacity SD	Cardiomegaly	Cardiomegaly SD	Enlarged Cardiomediastinum	Enlarged Cardiomediastinum SD	No Finding	No Finding SD	Overall (Macro)	Overall (Macro) SD
Real+Synth-Aug:0	0.04974	± 0.01556	0.22724	± 0.02459	0.88891	± 0.00531	0.85808	± 0.00666	0.55637	± 0.01827	0.33623	± 0.01194	0.12432	± 0.01832	0.20006	± 0.01673	0.71084	± 0.01061	0.21444	± 0.02429	0.65721	± 0.00900	0.6254	± 0.01567	0.17044	± 0.01766	0.49697	± 0.01899	0.43688	± 0.00459
Real+Synth-Aug:1	0.07405	± 0.02359	0.27278	± 0.02751	0.89569	± 0.00498	0.86533	± 0.00642	0.59875	± 0.01769	0.34791	± 0.01227	0.15307	± 0.02251	0.19734	± 0.01542	0.73543	± 0.00985	0.22884	± 0.02543	0.65884	± 0.00950	0.6497	± 0.01529	0.16941	± 0.01775	0.50013	± 0.01841	0.45338	± 0.00481
Real+Synth-Aug:2	0.08278	± 0.02546	0.30872	± 0.02820	0.90135	± 0.00487	0.86711	± 0.00645	0.61181	± 0.01664	0.35219	± 0.01285	0.16072	± 0.02355	0.20372	± 0.01600	0.74845	± 0.00909	0.24034	± 0.02476	0.66537	± 0.00941	0.66502	± 0.01536	0.18837	± 0.01856	0.49382	± 0.01982	0.46356	± 0.00486
Real+Synth-Aug:3	0.09519	± 0.02865	0.3162	± 0.02804	0.90329	± 0.00469	0.86941	± 0.00645	0.62571	± 0.01778	0.35282	± 0.01212	0.1749	± 0.02571	0.20364	± 0.01518	0.74513	± 0.00959	0.26087	± 0.02828	0.66831	± 0.00942	0.67122	± 0.01437	0.1869	± 0.01869	0.50565	± 0.01894	0.46994	± 0.00514
Real+Synth-Aug:4	0.09189	± 0.02608	0.33122	± 0.02884	0.89932	± 0.00507	0.87073	± 0.00604	0.62703	± 0.01702	0.35721	± 0.01269	0.163	± 0.02336	0.20971	± 0.01634	0.75102	± 0.00928	0.25706	± 0.02748	0.67044	± 0.00937	0.66482	± 0.01459	0.19416	± 0.01877	0.50579	± 0.01910	0.47096	± 0.00519
Real+Synth-Aug:5	0.08715	± 0.02473	0.33725	± 0.02828	0.89981	± 0.00517	0.87114	± 0.00644	0.62989	± 0.01559	0.36374	± 0.01300	0.16426	± 0.02287	0.20994	± 0.01524	0.75514	± 0.00912	0.25425	± 0.02695	0.67377	± 0.00924	0.66639	± 0.01446	0.1913	± 0.01833	0.5208	± 0.01890	0.4732	± 0.00471
Real+Synth-Aug:6	0.08848	± 0.02504	0.34564	± 0.02781	0.90115	± 0.00484	0.87238	± 0.00587	0.64142	± 0.01696	0.36334	± 0.01280	0.17946	± 0.02558	0.20706	± 0.01602	0.75694	± 0.00916	0.25583	± 0.02769	0.67549	± 0.00920	0.67207	± 0.01458	0.19417	± 0.01892	0.504	± 0.01921	0.47553	± 0.00495
Real+Synth-Aug:7	0.08978	± 0.02615	0.34111	± 0.02849	0.90082	± 0.00494	0.87128	± 0.00593	0.63388	± 0.01741	0.35958	± 0.01306	0.1642	± 0.02240	0.20394	± 0.01581	0.75885	± 0.00929	0.25427	± 0.02803	0.67342	± 0.00939	0.66683	± 0.01592	0.1971	± 0.01901	0.51279	± 0.01982	0.47342	± 0.00488
Real+Synth-Aug:8	0.08932	± 0.02490	0.3726	± 0.02920	0.90491	± 0.00463	0.86872	± 0.00651	0.63914	± 0.01705	0.36288	± 0.01268	0.16952	± 0.02469	0.21018	± 0.01663	0.76122	± 0.00897	0.25627	± 0.02825	0.67674	± 0.00929	0.66667	± 0.01473	0.19373	± 0.01845	0.51953	± 0.01910	0.47796	± 0.00499
Real+Synth-Aug:9	0.08452	± 0.02218	0.37536	± 0.02901	0.90034	± 0.00481	0.87313	± 0.00611	0.64582	± 0.01613	0.36314	± 0.01280	0.17078	± 0.02403	0.2144	± 0.01556	0.75801	± 0.00882	0.27235	± 0.02778	0.67669	± 0.00932	0.67068	± 0.01497	0.20115	± 0.01801	0.52377	± 0.01913	0.48072	± 0.00481
Real+Synth-Aug:10	0.08275	± 0.02219	0.38309	± 0.02874	0.90247	± 0.00489	0.87248	± 0.00582	0.64355	± 0.01672	0.36722	± 0.01268	0.16531	± 0.02222	0.20883	± 0.01629	0.76117	± 0.00929	0.26894	± 0.02835	0.68002	± 0.00948	0.67743	± 0.01370	0.19208	± 0.01822	0.51528	± 0.01945	0.48005	± 0.00477
Synth-Aug:1	0.04796	± 0.01502	0.22715	± 0.02319	0.8659	± 0.00576	0.8472	± 0.00694	0.53837	± 0.01750	0.3244	± 0.01113	0.1105	± 0.01547	0.1834	± 0.01491	0.71052	± 0.01003	0.14162	± 0.01621	0.64634	± 0.00924	0.59404	± 0.01634	0.14313	± 0.01414	0.45973	± 0.01919	0.41716	± 0.00395
Synth-Aug:2	0.06427	± 0.02025	0.27721	± 0.02634	0.88604	± 0.00499	0.85744	± 0.00656	0.57025	± 0.01796	0.3295	± 0.01141	0.12588	± 0.01784	0.19805	± 0.01598	0.73171	± 0.01006	0.18929	± 0.02029	0.65271	± 0.00940	0.63455	± 0.01556	0.17661	± 0.01719	0.47994	± 0.01944	0.44096	± 0.00440
Synth-Aug:3	0.06724	± 0.01948	0.28761	± 0.02715	0.88793	± 0.00500	0.85993	± 0.00644	0.58413	± 0.01742	0.34025	± 0.01223	0.12648	± 0.01749	0.20186	± 0.01612	0.73722	± 0.01024	0.19822	± 0.02204	0.65832	± 0.00923	0.64791	± 0.01548	0.18059	± 0.01665	0.47731	± 0.01876	0.44679	± 0.00426
Synth-Aug:4	0.07105	± 0.02016	0.28284	± 0.02622	0.89167	± 0.00503	0.86315	± 0.00661	0.5871	± 0.01819	0.34153	± 0.01219	0.13521	± 0.01857	0.20321	± 0.01575	0.74356	± 0.00990	0.21001	± 0.02388	0.66168	± 0.00944	0.65677	± 0.01377	0.1863	± 0.01771	0.48157	± 0.01869	0.45112	± 0.00457
Synth-Aug:5	0.06831	± 0.02093	0.30657	± 0.02778	0.89083	± 0.00518	0.86619	± 0.00631	0.59289	± 0.01759	0.34111	± 0.01169	0.13848	± 0.01929	0.20234	± 0.01657	0.74461	± 0.00957	0.20766	± 0.02308	0.66394	± 0.00929	0.65419	± 0.01517	0.1902	± 0.01830	0.48468	± 0.01933	0.45371	± 0.00459
Synth-Aug:6	0.07218	± 0.02164	0.3151	± 0.02808	0.89201	± 0.00506	0.86589	± 0.00641	0.58987	± 0.01820	0.34334	± 0.01254	0.14443	± 0.01946	0.20677	± 0.01636	0.74649	± 0.00972	0.21975	± 0.02338	0.66144	± 0.00935	0.6588	± 0.01365	0.19118	± 0.01825	0.4855	± 0.01971	0.45663	± 0.00453
Synth-Aug:7	0.07652	± 0.02142	0.32398	± 0.02550	0.89212	± 0.00503	0.86652	± 0.00605	0.59808	± 0.01824	0.34845	± 0.01245	0.14455	± 0.01853	0.20737	± 0.01637	0.74436	± 0.00983	0.22664	± 0.02494	0.66555	± 0.00915	0.66019	± 0.01458	0.19648	± 0.01927	0.49697	± 0.01956	0.46056	± 0.00475
Synth-Aug:8	0.07785	± 0.02138	0.32795	± 0.02768	0.89106	± 0.00494	0.86551	± 0.00627	0.59521	± 0.01836	0.34748	± 0.01207	0.14453	± 0.01961	0.21135	± 0.01657	0.74961	± 0.00971	0.23024	± 0.02528	0.6652	± 0.00914	0.65611	± 0.01497	0.19511	± 0.01858	0.50356	± 0.01992	0.46148	± 0.00456
Synth-Aug:9	0.07481	± 0.01919	0.35447	± 0.02999	0.89218	± 0.00501	0.86696	± 0.00638	0.59971	± 0.01770	0.3521	± 0.01210	0.1587	± 0.02131	0.20116	± 0.01516	0.74797	± 0.00923	0.23685	± 0.02591	0.67112	± 0.00968	0.6595	± 0.01460	0.20015	± 0.01926	0.49776	± 0.01871	0.46525	± 0.00474
Synth-Aug:10	0.07708	± 0.02019	0.33897	± 0.02937	0.89215	± 0.00493	0.86827	± 0.00602	0.59795	± 0.01844	0.34924	± 0.01221	0.15267	± 0.02122	0.20671	± 0.01538	0.74982	± 0.00958	0.23766	± 0.02629	0.66434	± 0.00960	0.66308	± 0.01530	0.19613	± 0.01876	0.50471	± 0.01890	0.4642	± 0.00465
MIMIC-Aug:0	0.03748	± 0.00379	0.1247	± 0.00523	0.84309	± 0.00206	0.83335	± 0.00224	0.48938	± 0.00555	0.27716	± 0.00338	0.11721	± 0.00720	0.17933	± 0.00471	0.67686	± 0.00337	0.17171	± 0.00791	0.61077	± 0.00302	0.48897	± 0.00538	0.09412	± 0.00334	0.46543	± 0.00611	0.3864	± 0.00132
MIMIC-Aug:1	0.05578	± 0.00643	0.25698	± 0.00835	0.88693	± 0.00165	0.85725	± 0.00193	0.56853	± 0.00580	0.33886	± 0.00385	0.13274	± 0.00730	0.20842	± 0.00507	0.72149	± 0.00321	0.19013	± 0.00813	0.68299	± 0.00302	0.61149	± 0.00512	0.16258	± 0.00551	0.50442	± 0.00603	0.44133	± 0.00148
MIMIC-Aug:2	0.0642	± 0.00732	0.28243	± 0.00888	0.8905	± 0.00166	0.85964	± 0.00199	0.58133	± 0.00584	0.34763	± 0.00406	0.13587	± 0.00764	0.21295	± 0.00525	0.72959	± 0.00327	0.2062	± 0.00853	0.68883	± 0.00285	0.6226	± 0.00498	0.1734	± 0.00576	0.51489	± 0.00602	0.45072	± 0.00151
MIMIC-Aug:3	0.06752	± 0.00724	0.29485	± 0.00893	0.89184	± 0.00164	0.86114	± 0.00193	0.58585	± 0.00594	0.35077	± 0.00403	0.13658	± 0.00730	0.21804	± 0.00561	0.7328	± 0.00318	0.2171	± 0.00882	0.68829	± 0.00282	0.62696	± 0.00515	0.17611	± 0.00591	0.51905	± 0.00618	0.45478	± 0.00158
MIMIC-Aug:4	0.07013	± 0.00739	0.30544	± 0.00932	0.89327	± 0.00158	0.86249	± 0.00195	0.59302	± 0.00567	0.35224	± 0.00403	0.14357	± 0.00778	0.22326	± 0.00531	0.73465	± 0.00307	0.21803	± 0.00858	0.69118	± 0.00295	0.6304	± 0.00494	0.18398	± 0.00612	0.51869	± 0.00612	0.4586	± 0.00155
MIMIC-Aug:5	0.07694	± 0.00823	0.31448	± 0.00918	0.89381	± 0.00164	0.86279	± 0.00195	0.59476	± 0.00575	0.35792	± 0.00396	0.13991	± 0.00751	0.2261	± 0.00554	0.73599	± 0.00308	0.22471	± 0.00879	0.6944	± 0.00274	0.63266	± 0.00506	0.18717	± 0.00595	0.52095	± 0.00605	0.46161	± 0.00162
MIMIC-Aug:6	0.07127	± 0.00697	0.31539	± 0.00924	0.89438	± 0.00158	0.8641	± 0.00195	0.59196	± 0.00586	0.35425	± 0.00388	0.14189	± 0.00748	0.22632	± 0.00554	0.73821	± 0.00294	0.21927	± 0.00907	0.69256	± 0.00295	0.63434	± 0.00491	0.18698	± 0.00611	0.52213	± 0.00599	0.46093	± 0.00155
MIMIC-Aug:7	0.07757	± 0.00803	0.3219	± 0.00919	0.89546	± 0.00160	0.86412	± 0.00188	0.59325	± 0.00566	0.35581	± 0.00401	0.13858	± 0.00737	0.22692	± 0.00557	0.73941	± 0.00310	0.227	± 0.00907	0.69525	± 0.00292	0.63813	± 0.00514	0.18757	± 0.00603	0.52242	± 0.00570	0.4631	± 0.00159
MIMIC-Aug:8	0.07772	± 0.00774	0.33047	± 0.00963	0.89597	± 0.00166	0.86409	± 0.00195	0.59573	± 0.00549	0.35589	± 0.00415	0.14473	± 0.00728	0.23231	± 0.00575	0.74034	± 0.00309	0.22256	± 0.00894	0.69666	± 0.00295	0.64087	± 0.00515	0.1887	± 0.00624	0.52366	± 0.00621	0.46498	± 0.00162
MIMIC-Aug:9	0.08592	± 0.00930	0.33179	± 0.00931	0.89647	± 0.00159	0.86339	± 0.00199	0.60356	± 0.00535	0.3588	± 0.00413	0.14404	± 0.00786	0.23227	± 0.00544	0.74182	± 0.00303	0.2326	± 0.00955	0.69545	± 0.00288	0.64102	± 0.00502	0.19429	± 0.00647	0.5268	± 0.00596	0.46773	± 0.00168
MIMIC-Aug:10	0.08378	± 0.00840	0.33528	± 0.00951	0.89645	± 0.00160	0.86462	± 0.00194	0.60333	± 0.00574	0.36037	± 0.00401	0.14507	± 0.00789	0.2344	± 0.00583	0.74115	± 0.00316	0.23302	± 0.00911	0.69712	± 0.00294	0.64229	± 0.00494	0.19587	± 0.00657	0.53005	± 0.00618	0.46877	± 0.00165

## Sheet: Table E11 (CheXpert Test)
Model Name	Pleural Other	Pleural Other SD	Fracture	Fracture SD	Support Devices	Support Devices SD	Pleural Effusion	Pleural Effusion SD	Pneumothorax	Pneumothorax SD	Atelectasis	Atelectasis SD	Pneumonia	Pneumonia SD	Consolidation	Consolidation SD	Edema	Edema SD	Lung Lesion	Lung Lesion SD	Lung Opacity	Lung Opacity SD	Cardiomegaly	Cardiomegaly SD	Enlarged Cardiomediastinum	Enlarged Cardiomediastinum SD	No Finding	No Finding SD	Overall (Macro)	Overall (Macro) SD
Real+Synth-Aug:0	0.05108	± 0.00759	0.17133	± 0.00725	0.88374	± 0.00202	0.81752	± 0.00279	0.43732	± 0.00780	0.35863	± 0.00471	0.1023	± 0.00754	0.18707	± 0.00511	0.66266	± 0.00411	0.15122	± 0.00853	0.70696	± 0.00307	0.51355	± 0.00684	0.15076	± 0.00649	0.34112	± 0.00840	0.39538	± 0.00171
Real+Synth-Aug:1	0.06696	± 0.00962	0.19614	± 0.00805	0.88889	± 0.00188	0.82523	± 0.00259	0.46935	± 0.00815	0.36861	± 0.00511	0.108	± 0.00780	0.20015	± 0.00540	0.67807	± 0.00395	0.16242	± 0.00875	0.70928	± 0.00312	0.54243	± 0.00686	0.16381	± 0.00704	0.36207	± 0.00896	0.4101	± 0.00180
Real+Synth-Aug:2	0.07184	± 0.00967	0.22103	± 0.00947	0.89255	± 0.00190	0.82952	± 0.00259	0.47854	± 0.00848	0.37083	± 0.00480	0.11483	± 0.00802	0.20442	± 0.00580	0.68345	± 0.00390	0.1672	± 0.00910	0.71314	± 0.00316	0.55117	± 0.00655	0.16975	± 0.00711	0.36876	± 0.00889	0.41693	± 0.00179
Real+Synth-Aug:3	0.07121	± 0.00984	0.22447	± 0.00922	0.89219	± 0.00189	0.83099	± 0.00249	0.48606	± 0.00821	0.36981	± 0.00496	0.11498	± 0.00822	0.20882	± 0.00577	0.68473	± 0.00399	0.16631	± 0.00895	0.71447	± 0.00305	0.55466	± 0.00691	0.17634	± 0.00710	0.3675	± 0.00914	0.41875	± 0.00181
Real+Synth-Aug:4	0.06792	± 0.00859	0.22766	± 0.00923	0.89215	± 0.00192	0.83001	± 0.00258	0.48625	± 0.00829	0.36875	± 0.00481	0.11719	± 0.00810	0.20368	± 0.00573	0.6839	± 0.00412	0.16608	± 0.00905	0.7137	± 0.00299	0.55637	± 0.00664	0.17795	± 0.00756	0.36727	± 0.00894	0.41849	± 0.00183
Real+Synth-Aug:5	0.07537	± 0.01015	0.22836	± 0.00958	0.89152	± 0.00189	0.83149	± 0.00254	0.48717	± 0.00834	0.36873	± 0.00499	0.11764	± 0.00778	0.20307	± 0.00561	0.68564	± 0.00393	0.16453	± 0.00876	0.71522	± 0.00296	0.56051	± 0.00654	0.1794	± 0.00732	0.36521	± 0.00912	0.41956	± 0.00183
Real+Synth-Aug:6	0.06736	± 0.00846	0.22501	± 0.00912	0.89126	± 0.00189	0.83065	± 0.00256	0.48256	± 0.00816	0.37003	± 0.00512	0.11928	± 0.00811	0.20207	± 0.00553	0.68377	± 0.00414	0.16201	± 0.00878	0.71321	± 0.00296	0.55811	± 0.00655	0.17482	± 0.00709	0.36577	± 0.00955	0.41757	± 0.00180
Real+Synth-Aug:7	0.07648	± 0.01012	0.23255	± 0.00978	0.89071	± 0.00200	0.82914	± 0.00254	0.48254	± 0.00806	0.36779	± 0.00492	0.11928	± 0.00848	0.20175	± 0.00552	0.68375	± 0.00419	0.16434	± 0.00924	0.71434	± 0.00303	0.55639	± 0.00669	0.17573	± 0.00733	0.367	± 0.00911	0.4187	± 0.00192
Real+Synth-Aug:8	0.07801	± 0.01025	0.22819	± 0.00943	0.89084	± 0.00197	0.82765	± 0.00266	0.48003	± 0.00803	0.36811	± 0.00495	0.11574	± 0.00799	0.20124	± 0.00554	0.68275	± 0.00409	0.16039	± 0.00843	0.71498	± 0.00308	0.55645	± 0.00704	0.17377	± 0.00693	0.36688	± 0.00934	0.4175	± 0.00183
Real+Synth-Aug:9	0.07685	± 0.01001	0.23371	± 0.00974	0.89065	± 0.00189	0.8287	± 0.00263	0.48368	± 0.00796	0.36923	± 0.00505	0.11719	± 0.00777	0.20147	± 0.00550	0.68423	± 0.00394	0.16068	± 0.00863	0.71325	± 0.00306	0.55837	± 0.00645	0.17956	± 0.00722	0.36464	± 0.00894	0.41873	± 0.00186
Real+Synth-Aug:10	0.07799	± 0.01022	0.23589	± 0.00963	0.89048	± 0.00193	0.82793	± 0.00272	0.48059	± 0.00795	0.36909	± 0.00485	0.12009	± 0.00856	0.20152	± 0.00542	0.6844	± 0.00403	0.15506	± 0.00857	0.71618	± 0.00291	0.55766	± 0.00679	0.17602	± 0.00743	0.37004	± 0.00928	0.41878	± 0.00189
Synth-Aug:1	0.0409	± 0.00594	0.16589	± 0.00757	0.86413	± 0.00207	0.80021	± 0.00285	0.38262	± 0.00810	0.34482	± 0.00450	0.07778	± 0.00508	0.17016	± 0.00452	0.64578	± 0.00422	0.09469	± 0.00516	0.69167	± 0.00315	0.49216	± 0.00655	0.13414	± 0.00571	0.32039	± 0.00840	0.37324	± 0.00149
Synth-Aug:2	0.04994	± 0.00673	0.19194	± 0.00808	0.87387	± 0.00196	0.81567	± 0.00272	0.4227	± 0.00814	0.35331	± 0.00477	0.09189	± 0.00611	0.18084	± 0.00491	0.66404	± 0.00404	0.12063	± 0.00682	0.6996	± 0.00306	0.52152	± 0.00668	0.15196	± 0.00636	0.34526	± 0.00883	0.39165	± 0.00161
Synth-Aug:3	0.0594	± 0.00780	0.20567	± 0.00879	0.87761	± 0.00198	0.81918	± 0.00269	0.43618	± 0.00845	0.35934	± 0.00474	0.09733	± 0.00614	0.19035	± 0.00518	0.6705	± 0.00401	0.12954	± 0.00722	0.70548	± 0.00307	0.53145	± 0.00676	0.16307	± 0.00686	0.34182	± 0.00861	0.39907	± 0.00163
Synth-Aug:4	0.0591	± 0.00761	0.20854	± 0.00860	0.87976	± 0.00206	0.82343	± 0.00259	0.44412	± 0.00874	0.36166	± 0.00485	0.10066	± 0.00670	0.19362	± 0.00545	0.67524	± 0.00414	0.1277	± 0.00698	0.70668	± 0.00300	0.54237	± 0.00650	0.16648	± 0.00699	0.34835	± 0.00867	0.40269	± 0.00166
Synth-Aug:5	0.06295	± 0.00803	0.21339	± 0.00879	0.88084	± 0.00190	0.82402	± 0.00260	0.44912	± 0.00793	0.35886	± 0.00477	0.10298	± 0.00680	0.19046	± 0.00509	0.67524	± 0.00410	0.13768	± 0.00760	0.70821	± 0.00305	0.54738	± 0.00636	0.1701	± 0.00721	0.35193	± 0.00903	0.40523	± 0.00169
Synth-Aug:6	0.06461	± 0.00827	0.21628	± 0.00907	0.88095	± 0.00200	0.82456	± 0.00266	0.45113	± 0.00813	0.35994	± 0.00473	0.10517	± 0.00703	0.19187	± 0.00544	0.67536	± 0.00409	0.13491	± 0.00759	0.70795	± 0.00304	0.54519	± 0.00667	0.16879	± 0.00724	0.34892	± 0.00882	0.4054	± 0.00172
Synth-Aug:7	0.07035	± 0.00901	0.21968	± 0.00927	0.88122	± 0.00204	0.82436	± 0.00267	0.45264	± 0.00814	0.36024	± 0.00494	0.1051	± 0.00680	0.19346	± 0.00539	0.6749	± 0.00415	0.14156	± 0.00791	0.7103	± 0.00311	0.54815	± 0.00660	0.17082	± 0.00694	0.35295	± 0.00884	0.40755	± 0.00175
Synth-Aug:8	0.06775	± 0.00822	0.21802	± 0.00911	0.88253	± 0.00191	0.82481	± 0.00264	0.45358	± 0.00866	0.36138	± 0.00475	0.10834	± 0.00710	0.1932	± 0.00515	0.67651	± 0.00406	0.1382	± 0.00749	0.70948	± 0.00291	0.55005	± 0.00674	0.17118	± 0.00686	0.3529	± 0.00871	0.40771	± 0.00169
Synth-Aug:9	0.06939	± 0.00894	0.22136	± 0.00899	0.88149	± 0.00201	0.82442	± 0.00258	0.45222	± 0.00805	0.36019	± 0.00480	0.11026	± 0.00786	0.19311	± 0.00518	0.6738	± 0.00387	0.13886	± 0.00768	0.7101	± 0.00309	0.55035	± 0.00646	0.16919	± 0.00707	0.35219	± 0.00917	0.40764	± 0.00179
Synth-Aug:10	0.06922	± 0.00868	0.22389	± 0.00901	0.88362	± 0.00194	0.8255	± 0.00254	0.45369	± 0.00827	0.36145	± 0.00478	0.10942	± 0.00712	0.19213	± 0.00536	0.67619	± 0.00410	0.13911	± 0.00779	0.71154	± 0.00292	0.55417	± 0.00658	0.1715	± 0.00722	0.35621	± 0.00882	0.40912	± 0.00176
MIMIC-Aug:0	0.04048	± 0.00513	0.11253	± 0.00549	0.84341	± 0.00245	0.80994	± 0.00287	0.39534	± 0.00826	0.33343	± 0.00475	0.10046	± 0.00706	0.18994	± 0.00543	0.64511	± 0.00439	0.15423	± 0.00849	0.69276	± 0.00292	0.43814	± 0.00670	0.08565	± 0.00383	0.32514	± 0.00838	0.36904	± 0.00154
MIMIC-Aug:1	0.06024	± 0.00801	0.19834	± 0.00885	0.8795	± 0.00201	0.82351	± 0.00266	0.45543	± 0.00846	0.36399	± 0.00473	0.11273	± 0.00781	0.19171	± 0.00511	0.67315	± 0.00398	0.15226	± 0.00845	0.70611	± 0.00300	0.54115	± 0.00673	0.15153	± 0.00641	0.34074	± 0.00867	0.4036	± 0.00167
MIMIC-Aug:2	0.07071	± 0.00921	0.20791	± 0.00896	0.88157	± 0.00196	0.82486	± 0.00262	0.45597	± 0.00820	0.36658	± 0.00488	0.11287	± 0.00780	0.18946	± 0.00508	0.67517	± 0.00402	0.15937	± 0.00894	0.70905	± 0.00294	0.54394	± 0.00665	0.16067	± 0.00675	0.35466	± 0.00933	0.40806	± 0.00180
MIMIC-Aug:3	0.07646	± 0.01021	0.21671	± 0.00905	0.88268	± 0.00198	0.82655	± 0.00259	0.4623	± 0.00805	0.36912	± 0.00479	0.11067	± 0.00762	0.19473	± 0.00535	0.67693	± 0.00401	0.16439	± 0.00897	0.71093	± 0.00291	0.54314	± 0.00630	0.16193	± 0.00666	0.35056	± 0.00874	0.41051	± 0.00177
MIMIC-Aug:4	0.07526	± 0.01043	0.21999	± 0.00931	0.88393	± 0.00192	0.82787	± 0.00260	0.46227	± 0.00850	0.36854	± 0.00487	0.11443	± 0.00793	0.19632	± 0.00561	0.67825	± 0.00413	0.16226	± 0.00847	0.71191	± 0.00303	0.54773	± 0.00649	0.16912	± 0.00691	0.35547	± 0.00850	0.41238	± 0.00187
MIMIC-Aug:5	0.07951	± 0.01101	0.22274	± 0.00935	0.88252	± 0.00198	0.82636	± 0.00248	0.46437	± 0.00831	0.36813	± 0.00487	0.11462	± 0.00800	0.19635	± 0.00537	0.67571	± 0.00411	0.1589	± 0.00873	0.71318	± 0.00310	0.5496	± 0.00661	0.16702	± 0.00685	0.35184	± 0.00903	0.4122	± 0.00191
MIMIC-Aug:6	0.07296	± 0.00939	0.22695	± 0.00946	0.88534	± 0.00198	0.82814	± 0.00259	0.4665	± 0.00814	0.36882	± 0.00490	0.11487	± 0.00779	0.19701	± 0.00555	0.67907	± 0.00405	0.1565	± 0.00822	0.7115	± 0.00288	0.55078	± 0.00651	0.17257	± 0.00709	0.35588	± 0.00888	0.41335	± 0.00175
MIMIC-Aug:7	0.07811	± 0.01017	0.22971	± 0.00954	0.88431	± 0.00203	0.82759	± 0.00254	0.46312	± 0.00811	0.36889	± 0.00478	0.11727	± 0.00785	0.19433	± 0.00541	0.67764	± 0.00398	0.15732	± 0.00877	0.71314	± 0.00307	0.5525	± 0.00653	0.16678	± 0.00679	0.35375	± 0.00936	0.41318	± 0.00178
MIMIC-Aug:8	0.08039	± 0.01012	0.22933	± 0.00948	0.88506	± 0.00189	0.82681	± 0.00265	0.46463	± 0.00833	0.36718	± 0.00501	0.11871	± 0.00801	0.1969	± 0.00539	0.68021	± 0.00399	0.15578	± 0.00862	0.71373	± 0.00294	0.55356	± 0.00665	0.17025	± 0.00690	0.35218	± 0.00880	0.41391	± 0.00180
MIMIC-Aug:9	0.08459	± 0.01120	0.22767	± 0.00906	0.88495	± 0.00192	0.82627	± 0.00258	0.4634	± 0.00823	0.36646	± 0.00490	0.11885	± 0.00847	0.19775	± 0.00534	0.67804	± 0.00404	0.15713	± 0.00872	0.71412	± 0.00310	0.55196	± 0.00676	0.16953	± 0.00695	0.35623	± 0.00897	0.41407	± 0.00187
MIMIC-Aug:10	0.08245	± 0.01048	0.22541	± 0.00923	0.88353	± 0.00201	0.82677	± 0.00257	0.47011	± 0.00791	0.36717	± 0.00488	0.1134	± 0.00793	0.19278	± 0.00530	0.67579	± 0.00405	0.15989	± 0.00892	0.71396	± 0.00306	0.55255	± 0.00647	0.17118	± 0.00718	0.35786	± 0.00910	0.41377	± 0.00183

## Sheet: Table E12 (MIMIC all)
Model Name	Pleural Other	Pleural Other SD	Fracture	Fracture SD	Support Devices	Support Devices SD	Pleural Effusion	Pleural Effusion SD	Pneumothorax	Pneumothorax SD	Atelectasis	Atelectasis SD	Pneumonia	Pneumonia SD	Consolidation	Consolidation SD	Edema	Edema SD	Lung Lesion	Lung Lesion SD	Lung Opacity	Lung Opacity SD	Cardiomegaly	Cardiomegaly SD	Enlarged Cardiomediastinum	Enlarged Cardiomediastinum SD	No Finding	No Finding SD	Overall (Macro)	Overall (Macro) SD
Real+Synth-Aug:0	0.02544	± 0.00132	0.03567	± 0.00127	0.70055	± 0.00196	0.7094	± 0.00209	0.28875	± 0.00445	0.4358	± 0.00239	0.1704	± 0.00247	0.13413	± 0.00222	0.50099	± 0.00320	0.08823	± 0.00299	0.38054	± 0.00189	0.44833	± 0.00245	0.04169	± 0.00104	0.69344	± 0.00187	0.33238	± 0.00067
Real+Synth-Aug:1	0.02735	± 0.00160	0.03584	± 0.00121	0.70248	± 0.00203	0.71808	± 0.00206	0.33015	± 0.00504	0.43856	± 0.00236	0.18649	± 0.00273	0.14455	± 0.00248	0.51382	± 0.00323	0.09809	± 0.00311	0.38501	± 0.00191	0.43653	± 0.00233	0.03787	± 0.00095	0.69841	± 0.00185	0.33952	± 0.00069
Real+Synth-Aug:2	0.02959	± 0.00165	0.03843	± 0.00140	0.70482	± 0.00185	0.72579	± 0.00200	0.3306	± 0.00479	0.4473	± 0.00241	0.19512	± 0.00278	0.14418	± 0.00233	0.53281	± 0.00317	0.10289	± 0.00329	0.38687	± 0.00196	0.4371	± 0.00255	0.0407	± 0.00106	0.70152	± 0.00185	0.34412	± 0.00071
Real+Synth-Aug:3	0.03171	± 0.00175	0.04411	± 0.00176	0.7137	± 0.00194	0.72684	± 0.00204	0.34059	± 0.00504	0.43861	± 0.00229	0.19648	± 0.00279	0.14794	± 0.00258	0.52739	± 0.00318	0.1105	± 0.00333	0.39281	± 0.00195	0.43768	± 0.00242	0.04156	± 0.00106	0.70762	± 0.00179	0.34697	± 0.00073
Real+Synth-Aug:4	0.03341	± 0.00187	0.04552	± 0.00177	0.70806	± 0.00190	0.73026	± 0.00206	0.3405	± 0.00487	0.43326	± 0.00229	0.19021	± 0.00270	0.15227	± 0.00255	0.53225	± 0.00327	0.11129	± 0.00337	0.39882	± 0.00202	0.44215	± 0.00251	0.04067	± 0.00104	0.70763	± 0.00173	0.34759	± 0.00072
Real+Synth-Aug:5	0.03421	± 0.00200	0.04964	± 0.00208	0.70582	± 0.00196	0.72782	± 0.00197	0.33717	± 0.00478	0.43115	± 0.00235	0.19412	± 0.00274	0.15312	± 0.00274	0.5272	± 0.00312	0.11202	± 0.00332	0.39432	± 0.00200	0.44384	± 0.00237	0.04228	± 0.00113	0.709	± 0.00176	0.34726	± 0.00073
Real+Synth-Aug:6	0.03615	± 0.00230	0.05186	± 0.00211	0.70888	± 0.00196	0.72688	± 0.00208	0.33751	± 0.00508	0.44071	± 0.00239	0.19534	± 0.00268	0.15196	± 0.00256	0.52392	± 0.00323	0.1162	± 0.00355	0.39776	± 0.00196	0.44752	± 0.00246	0.04463	± 0.00116	0.70844	± 0.00175	0.34913	± 0.00074
Real+Synth-Aug:7	0.03623	± 0.00196	0.05237	± 0.00220	0.71224	± 0.00190	0.72946	± 0.00207	0.33527	± 0.00481	0.43752	± 0.00233	0.19539	± 0.00266	0.14825	± 0.00251	0.53015	± 0.00316	0.11179	± 0.00328	0.39594	± 0.00199	0.44641	± 0.00240	0.04276	± 0.00115	0.70614	± 0.00176	0.34857	± 0.00072
Real+Synth-Aug:8	0.03857	± 0.00224	0.04901	± 0.00201	0.70588	± 0.00191	0.72875	± 0.00204	0.32927	± 0.00495	0.43674	± 0.00231	0.19232	± 0.00255	0.15218	± 0.00256	0.53154	± 0.00307	0.11321	± 0.00336	0.39741	± 0.00202	0.44602	± 0.00244	0.04226	± 0.00103	0.70529	± 0.00181	0.34775	± 0.00072
Real+Synth-Aug:9	0.03835	± 0.00236	0.05381	± 0.00223	0.71231	± 0.00193	0.72892	± 0.00199	0.3285	± 0.00507	0.44335	± 0.00219	0.19324	± 0.00271	0.14892	± 0.00248	0.5316	± 0.00330	0.11232	± 0.00324	0.39598	± 0.00203	0.44536	± 0.00238	0.04496	± 0.00110	0.71097	± 0.00182	0.34919	± 0.00070
Real+Synth-Aug:10	0.03977	± 0.00244	0.05534	± 0.00234	0.70726	± 0.00182	0.72962	± 0.00205	0.33193	± 0.00484	0.43953	± 0.00227	0.19417	± 0.00266	0.15003	± 0.00247	0.53133	± 0.00309	0.1102	± 0.00318	0.39897	± 0.00205	0.44629	± 0.00242	0.04064	± 0.00096	0.70397	± 0.00179	0.3485	± 0.00072
Synth-Aug:1	0.02333	± 0.00125	0.02819	± 0.00083	0.69426	± 0.00193	0.68827	± 0.00217	0.24295	± 0.00436	0.43362	± 0.00236	0.15177	± 0.00219	0.12313	± 0.00205	0.49649	± 0.00319	0.06545	± 0.00179	0.37418	± 0.00191	0.42448	± 0.00229	0.0373	± 0.00078	0.68925	± 0.00183	0.31948	± 0.00061
Synth-Aug:2	0.0272	± 0.00158	0.0317	± 0.00109	0.70369	± 0.00194	0.71203	± 0.00220	0.29071	± 0.00463	0.43861	± 0.00236	0.16974	± 0.00248	0.13268	± 0.00224	0.50452	± 0.00315	0.08166	± 0.00224	0.37366	± 0.00191	0.43204	± 0.00229	0.03517	± 0.00077	0.69643	± 0.00187	0.3307	± 0.00068
Synth-Aug:3	0.0285	± 0.00168	0.03751	± 0.00128	0.69381	± 0.00194	0.71653	± 0.00214	0.28743	± 0.00476	0.4346	± 0.00226	0.17248	± 0.00243	0.13617	± 0.00218	0.5097	± 0.00321	0.08084	± 0.00232	0.38257	± 0.00196	0.42938	± 0.00249	0.03777	± 0.00092	0.69874	± 0.00176	0.33186	± 0.00065
Synth-Aug:4	0.03252	± 0.00195	0.03932	± 0.00133	0.71196	± 0.00189	0.71976	± 0.00210	0.29929	± 0.00468	0.44255	± 0.00232	0.17288	± 0.00234	0.14593	± 0.00242	0.52549	± 0.00322	0.08677	± 0.00242	0.3851	± 0.00192	0.43888	± 0.00241	0.0422	± 0.00101	0.70597	± 0.00187	0.33919	± 0.00066
Synth-Aug:5	0.03207	± 0.00192	0.04069	± 0.00146	0.71196	± 0.00199	0.72296	± 0.00203	0.30837	± 0.00471	0.44486	± 0.00242	0.17859	± 0.00242	0.15157	± 0.00255	0.52089	± 0.00328	0.09421	± 0.00278	0.39212	± 0.00204	0.43482	± 0.00227	0.04072	± 0.00097	0.71353	± 0.00178	0.34195	± 0.00068
Synth-Aug:6	0.03446	± 0.00213	0.04313	± 0.00167	0.69888	± 0.00189	0.72212	± 0.00208	0.30689	± 0.00495	0.44676	± 0.00239	0.18047	± 0.00239	0.14603	± 0.00241	0.52601	± 0.00323	0.0959	± 0.00272	0.39062	± 0.00202	0.43756	± 0.00234	0.03919	± 0.00097	0.71313	± 0.00173	0.34151	± 0.00072
Synth-Aug:7	0.03501	± 0.00206	0.04439	± 0.00168	0.70196	± 0.00206	0.7239	± 0.00206	0.30626	± 0.00467	0.4394	± 0.00229	0.18371	± 0.00248	0.15196	± 0.00254	0.51898	± 0.00309	0.09861	± 0.00272	0.39197	± 0.00202	0.44041	± 0.00243	0.03859	± 0.00093	0.7097	± 0.00177	0.34178	± 0.00070
Synth-Aug:8	0.03489	± 0.00210	0.04441	± 0.00173	0.69924	± 0.00190	0.7244	± 0.00200	0.30803	± 0.00490	0.44624	± 0.00227	0.18463	± 0.00245	0.14767	± 0.00247	0.52439	± 0.00325	0.09812	± 0.00275	0.39351	± 0.00195	0.43838	± 0.00263	0.04121	± 0.00105	0.71238	± 0.00178	0.34268	± 0.00070
Synth-Aug:9	0.03933	± 0.00240	0.04662	± 0.00172	0.69696	± 0.00187	0.72344	± 0.00205	0.30175	± 0.00481	0.43663	± 0.00233	0.18406	± 0.00237	0.14889	± 0.00247	0.52138	± 0.00304	0.09757	± 0.00269	0.39695	± 0.00199	0.43935	± 0.00242	0.03936	± 0.00094	0.70714	± 0.00175	0.34139	± 0.00070
Synth-Aug:10	0.03813	± 0.00227	0.04477	± 0.00162	0.70538	± 0.00190	0.73005	± 0.00196	0.30711	± 0.00464	0.44879	± 0.00237	0.18481	± 0.00247	0.15024	± 0.00242	0.53081	± 0.00321	0.10111	± 0.00289	0.40007	± 0.00205	0.44466	± 0.00233	0.03833	± 0.00091	0.71024	± 0.00178	0.34532	± 0.00071

## Sheet: Table E13 (MIMIC AP)
Model Name	Pleural Other	Pleural Other SD	Fracture	Fracture SD	Support Devices	Support Devices SD	Pleural Effusion	Pleural Effusion SD	Pneumothorax	Pneumothorax SD	Atelectasis	Atelectasis SD	Pneumonia	Pneumonia SD	Consolidation	Consolidation SD	Edema	Edema SD	Lung Lesion	Lung Lesion SD	Lung Opacity	Lung Opacity SD	Cardiomegaly	Cardiomegaly SD	Enlarged Cardiomediastinum	Enlarged Cardiomediastinum SD	No Finding	No Finding SD	Overall (Macro)	Overall (Macro) SD
Real+Synth-Aug:0	0.01689	± 0.00122	0.04392	± 0.00182	0.73586	± 0.00200	0.70782	± 0.00237	0.32036	± 0.00522	0.45844	± 0.00259	0.16735	± 0.00285	0.14144	± 0.00255	0.51293	± 0.00341	0.08163	± 0.00364	0.39569	± 0.00231	0.46786	± 0.00275	0.05952	± 0.00154	0.51401	± 0.00308	0.33027	± 0.00078
Real+Synth-Aug:1	0.02098	± 0.00187	0.04599	± 0.00203	0.73658	± 0.00195	0.71736	± 0.00239	0.3511	± 0.00577	0.46507	± 0.00262	0.18049	± 0.00300	0.15438	± 0.00287	0.52748	± 0.00336	0.08903	± 0.00406	0.39695	± 0.00225	0.45652	± 0.00269	0.05666	± 0.00142	0.51826	± 0.00306	0.33692	± 0.00085
Real+Synth-Aug:2	0.02129	± 0.00175	0.05094	± 0.00237	0.73894	± 0.00194	0.72597	± 0.00238	0.3523	± 0.00570	0.47333	± 0.00255	0.18857	± 0.00311	0.15868	± 0.00277	0.5459	± 0.00330	0.09856	± 0.00415	0.39993	± 0.00228	0.45632	± 0.00278	0.06036	± 0.00155	0.52248	± 0.00311	0.3424	± 0.00086
Real+Synth-Aug:3	0.02261	± 0.00184	0.05729	± 0.00274	0.74679	± 0.00196	0.72585	± 0.00225	0.3553	± 0.00538	0.4656	± 0.00258	0.1872	± 0.00321	0.16244	± 0.00301	0.53895	± 0.00347	0.10617	± 0.00448	0.40459	± 0.00233	0.45503	± 0.00271	0.05882	± 0.00148	0.52553	± 0.00300	0.34373	± 0.00081
Real+Synth-Aug:4	0.0222	± 0.00167	0.05999	± 0.00306	0.74301	± 0.00197	0.72582	± 0.00235	0.35613	± 0.00568	0.46647	± 0.00263	0.18463	± 0.00301	0.16566	± 0.00300	0.5448	± 0.00338	0.10776	± 0.00457	0.41276	± 0.00235	0.45688	± 0.00276	0.05927	± 0.00146	0.52097	± 0.00303	0.34474	± 0.00083
Real+Synth-Aug:5	0.02275	± 0.00198	0.05921	± 0.00329	0.74004	± 0.00201	0.72525	± 0.00233	0.35246	± 0.00567	0.46547	± 0.00261	0.19051	± 0.00302	0.16771	± 0.00315	0.53848	± 0.00324	0.11025	± 0.00460	0.40847	± 0.00225	0.45875	± 0.00272	0.05712	± 0.00142	0.51873	± 0.00309	0.34394	± 0.00086
Real+Synth-Aug:6	0.02479	± 0.00207	0.06426	± 0.00338	0.74292	± 0.00190	0.72352	± 0.00242	0.35604	± 0.00578	0.46818	± 0.00260	0.18919	± 0.00316	0.16441	± 0.00291	0.5357	± 0.00341	0.1131	± 0.00491	0.40995	± 0.00248	0.46247	± 0.00271	0.06101	± 0.00161	0.51963	± 0.00312	0.34537	± 0.00090
Real+Synth-Aug:7	0.02395	± 0.00186	0.06379	± 0.00322	0.74461	± 0.00199	0.72605	± 0.00221	0.35288	± 0.00545	0.46722	± 0.00260	0.18936	± 0.00311	0.16222	± 0.00298	0.54154	± 0.00331	0.10995	± 0.00451	0.40786	± 0.00240	0.46117	± 0.00276	0.05999	± 0.00155	0.51964	± 0.00307	0.34502	± 0.00084
Real+Synth-Aug:8	0.02736	± 0.00240	0.06224	± 0.00313	0.73888	± 0.00198	0.72532	± 0.00227	0.34897	± 0.00567	0.46719	± 0.00250	0.18732	± 0.00303	0.16635	± 0.00296	0.54349	± 0.00325	0.10874	± 0.00459	0.41132	± 0.00238	0.46145	± 0.00266	0.05895	± 0.00149	0.51825	± 0.00328	0.3447	± 0.00089
Real+Synth-Aug:9	0.02531	± 0.00184	0.0673	± 0.00360	0.74402	± 0.00198	0.72628	± 0.00231	0.34836	± 0.00537	0.46675	± 0.00269	0.18907	± 0.00308	0.1655	± 0.00298	0.5427	± 0.00330	0.10962	± 0.00422	0.40771	± 0.00230	0.4581	± 0.00281	0.06008	± 0.00142	0.51971	± 0.00307	0.34504	± 0.00086
Real+Synth-Aug:10	0.02772	± 0.00230	0.06604	± 0.00343	0.74449	± 0.00197	0.72436	± 0.00224	0.34774	± 0.00537	0.46945	± 0.00272	0.18972	± 0.00320	0.16375	± 0.00297	0.54256	± 0.00336	0.10654	± 0.00436	0.4117	± 0.00233	0.45989	± 0.00262	0.05826	± 0.00139	0.51351	± 0.00300	0.34469	± 0.00087
Synth-Aug:1	0.01729	± 0.00125	0.03639	± 0.00147	0.72364	± 0.00198	0.70344	± 0.00236	0.27607	± 0.00510	0.4563	± 0.00271	0.15445	± 0.00261	0.13409	± 0.00228	0.51161	± 0.00338	0.05873	± 0.00217	0.38843	± 0.00232	0.44819	± 0.00266	0.05855	± 0.00132	0.51189	± 0.00306	0.31993	± 0.00074
Synth-Aug:2	0.0186	± 0.00148	0.04183	± 0.00193	0.7353	± 0.00195	0.71766	± 0.00236	0.30859	± 0.00520	0.46332	± 0.00251	0.16778	± 0.00277	0.14487	± 0.00257	0.5193	± 0.00329	0.07334	± 0.00291	0.38598	± 0.00232	0.4525	± 0.00271	0.05728	± 0.00132	0.51382	± 0.00305	0.32858	± 0.00077
Synth-Aug:3	0.01971	± 0.00147	0.04574	± 0.00202	0.72938	± 0.00200	0.71987	± 0.00234	0.31305	± 0.00535	0.46412	± 0.00253	0.17041	± 0.00282	0.15044	± 0.00272	0.52432	± 0.00332	0.07527	± 0.00288	0.39379	± 0.00231	0.44941	± 0.00267	0.05736	± 0.00134	0.51263	± 0.00310	0.33039	± 0.00077
Synth-Aug:4	0.02182	± 0.00170	0.04878	± 0.00231	0.74231	± 0.00191	0.72108	± 0.00225	0.31672	± 0.00539	0.46866	± 0.00259	0.16931	± 0.00263	0.15823	± 0.00275	0.53806	± 0.00345	0.07844	± 0.00294	0.3978	± 0.00223	0.45427	± 0.00263	0.06071	± 0.00141	0.51084	± 0.00309	0.33479	± 0.00081
Synth-Aug:5	0.02101	± 0.00156	0.04904	± 0.00227	0.74248	± 0.00197	0.72348	± 0.00242	0.32196	± 0.00563	0.4689	± 0.00271	0.17572	± 0.00283	0.16449	± 0.00293	0.53332	± 0.00332	0.08721	± 0.00344	0.40451	± 0.00234	0.45152	± 0.00258	0.05888	± 0.00143	0.52177	± 0.00291	0.33745	± 0.00078
Synth-Aug:6	0.02175	± 0.00179	0.05163	± 0.00258	0.73369	± 0.00191	0.72255	± 0.00239	0.32352	± 0.00557	0.47116	± 0.00259	0.17755	± 0.00293	0.16065	± 0.00285	0.53751	± 0.00344	0.08745	± 0.00340	0.40375	± 0.00224	0.45497	± 0.00262	0.05729	± 0.00144	0.52004	± 0.00300	0.33739	± 0.00078
Synth-Aug:7	0.02341	± 0.00176	0.05178	± 0.00241	0.73665	± 0.00197	0.72288	± 0.00228	0.32419	± 0.00534	0.46508	± 0.00269	0.18054	± 0.00301	0.1642	± 0.00285	0.53034	± 0.00338	0.0913	± 0.00343	0.40299	± 0.00235	0.45698	± 0.00262	0.05541	± 0.00125	0.51585	± 0.00313	0.33726	± 0.00079
Synth-Aug:8	0.02187	± 0.00171	0.05212	± 0.00260	0.7347	± 0.00199	0.72358	± 0.00231	0.32454	± 0.00523	0.47115	± 0.00255	0.18177	± 0.00287	0.16241	± 0.00288	0.53588	± 0.00344	0.09026	± 0.00350	0.40723	± 0.00234	0.45054	± 0.00263	0.05694	± 0.00140	0.51602	± 0.00315	0.33779	± 0.00081
Synth-Aug:9	0.02667	± 0.00217	0.05686	± 0.00275	0.73341	± 0.00200	0.71982	± 0.00233	0.32237	± 0.00531	0.46358	± 0.00264	0.18044	± 0.00297	0.1625	± 0.00288	0.53242	± 0.00326	0.09143	± 0.00357	0.41052	± 0.00243	0.45355	± 0.00262	0.05617	± 0.00132	0.51467	± 0.00300	0.33746	± 0.00079
Synth-Aug:10	0.02532	± 0.00209	0.05154	± 0.00253	0.73879	± 0.00194	0.72593	± 0.00227	0.3253	± 0.00548	0.47088	± 0.00267	0.18077	± 0.00285	0.1632	± 0.00286	0.54156	± 0.00340	0.09457	± 0.00363	0.41457	± 0.00231	0.45822	± 0.00281	0.05436	± 0.00122	0.51508	± 0.00307	0.34001	± 0.00083

## Sheet: Table E14 (MIMIC PA)
Model Name	Pleural Other	Pleural Other SD	Fracture	Fracture SD	Support Devices	Support Devices SD	Pleural Effusion	Pleural Effusion SD	Pneumothorax	Pneumothorax SD	Atelectasis	Atelectasis SD	Pneumonia	Pneumonia SD	Consolidation	Consolidation SD	Edema	Edema SD	Lung Lesion	Lung Lesion SD	Lung Opacity	Lung Opacity SD	Cardiomegaly	Cardiomegaly SD	Enlarged Cardiomediastinum	Enlarged Cardiomediastinum SD	No Finding	No Finding SD	Overall (Macro)	Overall (Macro) SD
Real+Synth-Aug:0	0.03571	± 0.00264	0.03532	± 0.00224	0.28114	± 0.00504	0.7316	± 0.00449	0.2624	± 0.01020	0.34797	± 0.00485	0.17933	± 0.00461	0.09493	± 0.00515	0.3977	± 0.00964	0.10259	± 0.00502	0.32157	± 0.00383	0.38601	± 0.00527	0.02322	± 0.00132	0.79326	± 0.00218	0.2852	± 0.00143
Real+Synth-Aug:1	0.03518	± 0.00276	0.03127	± 0.00160	0.30188	± 0.00591	0.73463	± 0.00423	0.3062	± 0.01049	0.33466	± 0.00457	0.20545	± 0.00526	0.10408	± 0.00557	0.41327	± 0.01015	0.11058	± 0.00518	0.33555	± 0.00394	0.37818	± 0.00518	0.02108	± 0.00149	0.7955	± 0.00208	0.29339	± 0.00153
Real+Synth-Aug:2	0.04089	± 0.00315	0.03231	± 0.00181	0.30462	± 0.00545	0.73273	± 0.00423	0.30168	± 0.01031	0.34879	± 0.00507	0.21206	± 0.00555	0.10944	± 0.00553	0.43215	± 0.00973	0.11019	± 0.00473	0.33514	± 0.00393	0.38655	± 0.00523	0.02147	± 0.00143	0.79867	± 0.00217	0.29762	± 0.00145
Real+Synth-Aug:3	0.04248	± 0.00316	0.03629	± 0.00216	0.31598	± 0.00598	0.73678	± 0.00434	0.31159	± 0.01042	0.33939	± 0.00477	0.2194	± 0.00545	0.10978	± 0.00555	0.42977	± 0.00930	0.11827	± 0.00517	0.34616	± 0.00405	0.40263	± 0.00540	0.02224	± 0.00145	0.80117	± 0.00201	0.30228	± 0.00152
Real+Synth-Aug:4	0.04746	± 0.00368	0.03594	± 0.00216	0.30264	± 0.00582	0.74519	± 0.00434	0.29938	± 0.01064	0.34102	± 0.00476	0.20744	± 0.00533	0.10946	± 0.00541	0.42961	± 0.00952	0.1191	± 0.00519	0.34417	± 0.00411	0.40348	± 0.00534	0.02104	± 0.00133	0.80163	± 0.00209	0.30054	± 0.00154
Real+Synth-Aug:5	0.04722	± 0.00336	0.03941	± 0.00253	0.29183	± 0.00586	0.74155	± 0.00446	0.29432	± 0.01080	0.33333	± 0.00472	0.20715	± 0.00522	0.11103	± 0.00559	0.43067	± 0.00981	0.11806	± 0.00498	0.34404	± 0.00400	0.40105	± 0.00534	0.0206	± 0.00137	0.80143	± 0.00203	0.29869	± 0.00153
Real+Synth-Aug:6	0.04929	± 0.00402	0.03945	± 0.00242	0.30236	± 0.00581	0.73675	± 0.00435	0.27555	± 0.01052	0.3554	± 0.00458	0.20923	± 0.00518	0.11089	± 0.00554	0.42254	± 0.01017	0.12227	± 0.00532	0.35092	± 0.00411	0.41262	± 0.00528	0.0212	± 0.00112	0.79862	± 0.00206	0.30051	± 0.00155
Real+Synth-Aug:7	0.05055	± 0.00370	0.04071	± 0.00259	0.29869	± 0.00573	0.7388	± 0.00445	0.28159	± 0.01010	0.34299	± 0.00473	0.20833	± 0.00507	0.10391	± 0.00525	0.42571	± 0.00945	0.11616	± 0.00507	0.34742	± 0.00390	0.41164	± 0.00533	0.02045	± 0.00117	0.79506	± 0.00195	0.29871	± 0.00146
Real+Synth-Aug:8	0.05233	± 0.00386	0.03615	± 0.00196	0.27994	± 0.00547	0.74049	± 0.00447	0.26823	± 0.01047	0.35763	± 0.00499	0.20535	± 0.00518	0.10245	± 0.00542	0.42793	± 0.00972	0.11873	± 0.00508	0.34281	± 0.00386	0.40534	± 0.00522	0.02081	± 0.00121	0.79547	± 0.00204	0.29669	± 0.00150
Real+Synth-Aug:9	0.05279	± 0.00430	0.03867	± 0.00216	0.2972	± 0.00571	0.73719	± 0.00417	0.26467	± 0.01031	0.36853	± 0.00480	0.20229	± 0.00496	0.1049	± 0.00544	0.43355	± 0.00959	0.11678	± 0.00494	0.34617	± 0.00401	0.40621	± 0.00525	0.02142	± 0.00117	0.79664	± 0.00209	0.29907	± 0.00147
Real+Synth-Aug:10	0.05386	± 0.00412	0.04444	± 0.00279	0.2845	± 0.00569	0.74515	± 0.00428	0.28294	± 0.01028	0.36169	± 0.00500	0.20444	± 0.00495	0.10356	± 0.00533	0.43076	± 0.00988	0.11608	± 0.00491	0.34662	± 0.00408	0.41504	± 0.00555	0.02024	± 0.00112	0.79521	± 0.00205	0.30032	± 0.00150
Synth-Aug:1	0.03066	± 0.00234	0.02758	± 0.00145	0.25651	± 0.00493	0.67819	± 0.00447	0.22841	± 0.00918	0.3248	± 0.00476	0.1563	± 0.00404	0.07755	± 0.00388	0.38315	± 0.00944	0.07404	± 0.00298	0.30991	± 0.00368	0.34185	± 0.00496	0.02057	± 0.00105	0.79079	± 0.00214	0.26431	± 0.00139
Synth-Aug:2	0.03758	± 0.00302	0.02838	± 0.00142	0.25098	± 0.00533	0.71613	± 0.00426	0.25032	± 0.00930	0.32784	± 0.00471	0.17713	± 0.00463	0.09391	± 0.00498	0.40483	± 0.00973	0.09238	± 0.00376	0.31815	± 0.00370	0.37521	± 0.00511	0.01855	± 0.00080	0.79413	± 0.00209	0.27754	± 0.00136
Synth-Aug:3	0.03988	± 0.00317	0.03435	± 0.00191	0.24339	± 0.00488	0.73174	± 0.00399	0.25927	± 0.00978	0.30386	± 0.00448	0.18018	± 0.00461	0.09368	± 0.00483	0.40844	± 0.01002	0.09084	± 0.00358	0.3323	± 0.00410	0.37795	± 0.00529	0.02065	± 0.00151	0.79437	± 0.00205	0.27935	± 0.00138
Synth-Aug:4	0.04626	± 0.00387	0.03328	± 0.00159	0.25845	± 0.00528	0.74048	± 0.00421	0.27381	± 0.01016	0.3255	± 0.00464	0.18426	± 0.00457	0.09943	± 0.00507	0.43513	± 0.00991	0.09728	± 0.00381	0.33015	± 0.00376	0.39633	± 0.00524	0.01993	± 0.00119	0.80188	± 0.00199	0.28873	± 0.00145
Synth-Aug:5	0.04504	± 0.00362	0.03404	± 0.00184	0.25632	± 0.00508	0.73886	± 0.00417	0.27145	± 0.01023	0.33425	± 0.00491	0.18904	± 0.00460	0.10119	± 0.00515	0.41879	± 0.00989	0.1031	± 0.00425	0.33799	± 0.00405	0.39938	± 0.00548	0.02069	± 0.00114	0.80117	± 0.00210	0.28938	± 0.00146
Synth-Aug:6	0.04963	± 0.00402	0.03554	± 0.00180	0.2562	± 0.00533	0.73902	± 0.00426	0.27172	± 0.01006	0.34913	± 0.00500	0.18847	± 0.00450	0.09767	± 0.00494	0.42963	± 0.00990	0.1063	± 0.00460	0.3357	± 0.00381	0.40236	± 0.00564	0.01989	± 0.00133	0.80443	± 0.00207	0.29183	± 0.00151
Synth-Aug:7	0.04953	± 0.00390	0.03557	± 0.00190	0.24028	± 0.00500	0.73848	± 0.00399	0.26748	± 0.00966	0.34023	± 0.00467	0.19156	± 0.00470	0.10013	± 0.00493	0.42305	± 0.00974	0.10839	± 0.00428	0.34233	± 0.00393	0.40331	± 0.00537	0.01905	± 0.00107	0.80103	± 0.00206	0.29003	± 0.00144
Synth-Aug:8	0.04982	± 0.00396	0.03577	± 0.00179	0.2445	± 0.00514	0.7365	± 0.00429	0.2714	± 0.01011	0.35266	± 0.00485	0.19116	± 0.00454	0.09688	± 0.00473	0.42954	± 0.00976	0.10804	± 0.00427	0.33727	± 0.00401	0.4118	± 0.00552	0.02104	± 0.00133	0.80177	± 0.00198	0.29201	± 0.00146
Synth-Aug:9	0.05435	± 0.00411	0.03732	± 0.00196	0.24713	± 0.00517	0.74241	± 0.00400	0.24441	± 0.00944	0.33989	± 0.00462	0.19373	± 0.00476	0.09852	± 0.00507	0.42674	± 0.00958	0.10562	± 0.00415	0.33992	± 0.00396	0.40553	± 0.00542	0.0212	± 0.00142	0.79548	± 0.00199	0.28945	± 0.00138
Synth-Aug:10	0.05342	± 0.00432	0.03842	± 0.00204	0.25622	± 0.00520	0.74431	± 0.00407	0.25626	± 0.00959	0.35904	± 0.00477	0.19491	± 0.00464	0.10106	± 0.00510	0.43381	± 0.00968	0.10953	± 0.00443	0.34412	± 0.00403	0.41358	± 0.00530	0.02038	± 0.00158	0.80418	± 0.00204	0.29495	± 0.00147

## Sheet: Table E15 (MIMIC Test)
Model Name	Pleural Other	Pleural Other SD	Fracture	Fracture SD	Support Devices	Support Devices SD	Pleural Effusion	Pleural Effusion SD	Pneumothorax	Pneumothorax SD	Atelectasis	Atelectasis SD	Pneumonia	Pneumonia SD	Consolidation	Consolidation SD	Edema	Edema SD	Lung Lesion	Lung Lesion SD	Lung Opacity	Lung Opacity SD	Cardiomegaly	Cardiomegaly SD	Enlarged Cardiomediastinum	Enlarged Cardiomediastinum SD	No Finding	No Finding SD	Overall (Macro)	Overall (Macro) SD
MIMIC-Aug:0	0.09496	± 0.02580	0.09224	± 0.01940	0.71525	± 0.01824	0.74715	± 0.01466	0.06182	± 0.02804	0.53243	± 0.01665	0.30287	± 0.01994	0.22533	± 0.02111	0.65603	± 0.02069	0.1594	± 0.02287	0.64856	± 0.00991	0.5071	± 0.01771	0.12393	± 0.02065	0.0062	± 0.00314	0.34814	± 0.00538
MIMIC-Aug:1	0.11975	± 0.03043	0.07949	± 0.01635	0.74271	± 0.01648	0.75488	± 0.01421	0.09667	± 0.04256	0.54454	± 0.01749	0.30911	± 0.02053	0.21795	± 0.02068	0.65915	± 0.02259	0.16522	± 0.02389	0.64722	± 0.01039	0.52649	± 0.01763	0.13036	± 0.02210	0.00351	± 0.00127	0.35704	± 0.00639
MIMIC-Aug:2	0.13061	± 0.03500	0.08748	± 0.01778	0.73459	± 0.01855	0.75693	± 0.01404	0.11957	± 0.04734	0.53221	± 0.01694	0.30454	± 0.02088	0.21993	± 0.02050	0.66894	± 0.02233	0.1572	± 0.02394	0.65116	± 0.00984	0.51942	± 0.01779	0.1315	± 0.02280	0.0039	± 0.00143	0.35845	± 0.00624
MIMIC-Aug:3	0.11654	± 0.03009	0.08624	± 0.01587	0.73516	± 0.01756	0.75789	± 0.01335	0.10293	± 0.04275	0.54046	± 0.01649	0.31279	± 0.02125	0.21666	± 0.01979	0.66248	± 0.02144	0.1546	± 0.02352	0.65142	± 0.00999	0.52949	± 0.01727	0.12622	± 0.01951	0.00364	± 0.00131	0.35692	± 0.00590
MIMIC-Aug:4	0.12019	± 0.03060	0.08095	± 0.01454	0.74101	± 0.01668	0.752	± 0.01410	0.08689	± 0.03814	0.53791	± 0.01700	0.31901	± 0.02104	0.21335	± 0.01984	0.66285	± 0.02224	0.16151	± 0.02328	0.6526	± 0.01032	0.52648	± 0.01708	0.12995	± 0.02120	0.0055	± 0.00257	0.35647	± 0.00550
MIMIC-Aug:5	0.12512	± 0.03322	0.07979	± 0.01422	0.74708	± 0.01592	0.75761	± 0.01374	0.11341	± 0.04518	0.53501	± 0.01723	0.32395	± 0.02090	0.21964	± 0.01990	0.66966	± 0.02099	0.15573	± 0.02303	0.65258	± 0.01013	0.53107	± 0.01779	0.13604	± 0.02226	0.00395	± 0.00147	0.36079	± 0.00619
MIMIC-Aug:6	0.12491	± 0.03037	0.08	± 0.01535	0.73708	± 0.01644	0.75892	± 0.01334	0.1013	± 0.04181	0.54405	± 0.01639	0.30896	± 0.02090	0.21852	± 0.02094	0.66734	± 0.02134	0.15028	± 0.02220	0.65157	± 0.00997	0.53593	± 0.01764	0.13468	± 0.02213	0.00429	± 0.00166	0.35844	± 0.00589
MIMIC-Aug:7	0.12589	± 0.03173	0.07681	± 0.01402	0.74562	± 0.01662	0.75283	± 0.01495	0.10394	± 0.04409	0.54567	± 0.01649	0.31029	± 0.02052	0.21539	± 0.01994	0.67245	± 0.02138	0.14526	± 0.02193	0.65275	± 0.00979	0.52974	± 0.01705	0.1385	± 0.02179	0.00493	± 0.00193	0.35858	± 0.00585
MIMIC-Aug:8	0.12069	± 0.02885	0.08202	± 0.01600	0.73486	± 0.01675	0.75174	± 0.01417	0.07839	± 0.03298	0.53986	± 0.01649	0.30558	± 0.02056	0.21631	± 0.01958	0.66864	± 0.02140	0.14846	± 0.02150	0.6521	± 0.00990	0.53026	± 0.01786	0.1316	± 0.02117	0.00416	± 0.00167	0.35467	± 0.00552
MIMIC-Aug:9	0.127	± 0.03268	0.07863	± 0.01424	0.74454	± 0.01602	0.75039	± 0.01420	0.09347	± 0.03744	0.53951	± 0.01675	0.31275	± 0.01992	0.21252	± 0.01973	0.66661	± 0.02196	0.15251	± 0.02154	0.65604	± 0.00995	0.53112	± 0.01656	0.12977	± 0.02008	0.00418	± 0.00162	0.35713	± 0.00560
MIMIC-Aug:10	0.11809	± 0.02979	0.08132	± 0.01546	0.74932	± 0.01620	0.74903	± 0.01466	0.10062	± 0.03917	0.53981	± 0.01715	0.32318	± 0.02068	0.21176	± 0.01888	0.66419	± 0.02184	0.16174	± 0.02383	0.65242	± 0.00994	0.5414	± 0.01721	0.12526	± 0.01983	0.00451	± 0.00169	0.35881	± 0.00580

## Sheet: Table E16 (Emory)
Model Name	Pleural Other	Pleural Other SD	Fracture	Fracture SD	Support Devices	Support Devices SD	Pleural Effusion	Pleural Effusion SD	Pneumothorax	Pneumothorax SD	Atelectasis	Atelectasis SD	Pneumonia	Pneumonia SD	Consolidation	Consolidation SD	Edema	Edema SD	Lung Lesion	Lung Lesion SD	Lung Opacity	Lung Opacity SD	Cardiomegaly	Cardiomegaly SD	Enlarged Cardiomediastinum	Enlarged Cardiomediastinum SD	No Finding	No Finding SD	Overall (Macro)	Overall (Macro) SD
Real+Synth-Aug:0	0.1335	± 0.00507	0.03285	± 0.00118	0.62173	± 0.00141	0.71516	± 0.00272	0.1292	± 0.00360	0.39947	± 0.00288	0.12674	± 0.00362	0.07208	± 0.00236	0.4433	± 0.00438	0.13044	± 0.00315	0.30028	± 0.00222	0.61844	± 0.00231	0.08609	± 0.00133	0.74032	± 0.00140	0.32497	± 0.00080
Real+Synth-Aug:1	0.13594	± 0.00510	0.02898	± 0.00087	0.61716	± 0.00143	0.71909	± 0.00265	0.14492	± 0.00387	0.3853	± 0.00282	0.14435	± 0.00392	0.09049	± 0.00327	0.44881	± 0.00446	0.15084	± 0.00336	0.3207	± 0.00230	0.61884	± 0.00238	0.082	± 0.00124	0.73043	± 0.00146	0.32985	± 0.00086
Real+Synth-Aug:2	0.16088	± 0.00574	0.02933	± 0.00096	0.61984	± 0.00142	0.72034	± 0.00281	0.14358	± 0.00382	0.39905	± 0.00291	0.15935	± 0.00425	0.09843	± 0.00338	0.46621	± 0.00423	0.15703	± 0.00355	0.32246	± 0.00245	0.6189	± 0.00238	0.07919	± 0.00122	0.73814	± 0.00143	0.33662	± 0.00089
Real+Synth-Aug:3	0.16758	± 0.00553	0.03194	± 0.00118	0.62183	± 0.00142	0.73008	± 0.00264	0.14801	± 0.00387	0.40161	± 0.00291	0.15731	± 0.00408	0.09843	± 0.00334	0.45119	± 0.00437	0.16831	± 0.00361	0.3365	± 0.00241	0.63723	± 0.00234	0.08188	± 0.00130	0.73976	± 0.00147	0.34083	± 0.00086
Real+Synth-Aug:4	0.1725	± 0.00547	0.03322	± 0.00120	0.61222	± 0.00140	0.7279	± 0.00267	0.15414	± 0.00408	0.38992	± 0.00296	0.15972	± 0.00417	0.10055	± 0.00341	0.45134	± 0.00466	0.16184	± 0.00339	0.33698	± 0.00241	0.64437	± 0.00225	0.07875	± 0.00123	0.74406	± 0.00140	0.34054	± 0.00087
Real+Synth-Aug:5	0.18753	± 0.00595	0.03419	± 0.00126	0.61259	± 0.00147	0.73267	± 0.00265	0.15164	± 0.00391	0.37737	± 0.00283	0.14933	± 0.00382	0.09311	± 0.00310	0.44816	± 0.00440	0.16451	± 0.00339	0.33401	± 0.00240	0.6433	± 0.00232	0.08112	± 0.00126	0.74321	± 0.00146	0.33948	± 0.00083
Real+Synth-Aug:6	0.19422	± 0.00600	0.0347	± 0.00122	0.60273	± 0.00147	0.73221	± 0.00261	0.14852	± 0.00402	0.41046	± 0.00289	0.15651	± 0.00412	0.09508	± 0.00305	0.44733	± 0.00454	0.16575	± 0.00358	0.33825	± 0.00245	0.65883	± 0.00235	0.08485	± 0.00132	0.74514	± 0.00144	0.3439	± 0.00091
Real+Synth-Aug:7	0.19497	± 0.00576	0.03608	± 0.00132	0.61267	± 0.00145	0.73638	± 0.00261	0.15307	± 0.00414	0.40222	± 0.00295	0.14922	± 0.00375	0.09176	± 0.00289	0.44775	± 0.00435	0.16133	± 0.00355	0.34038	± 0.00244	0.65129	± 0.00219	0.08065	± 0.00122	0.74137	± 0.00138	0.3428	± 0.00086
Real+Synth-Aug:8	0.18929	± 0.00594	0.03356	± 0.00115	0.59767	± 0.00149	0.73889	± 0.00254	0.14594	± 0.00413	0.40658	± 0.00300	0.15116	± 0.00400	0.0901	± 0.00305	0.44519	± 0.00447	0.16145	± 0.00351	0.33506	± 0.00240	0.65111	± 0.00223	0.08196	± 0.00124	0.7486	± 0.00140	0.34118	± 0.00088
Real+Synth-Aug:9	0.1921	± 0.00621	0.03516	± 0.00124	0.60797	± 0.00150	0.73342	± 0.00257	0.14923	± 0.00409	0.43263	± 0.00308	0.1503	± 0.00388	0.09148	± 0.00307	0.44339	± 0.00422	0.16673	± 0.00347	0.33781	± 0.00244	0.65314	± 0.00230	0.0848	± 0.00126	0.743	± 0.00135	0.34437	± 0.00091
Real+Synth-Aug:10	0.1819	± 0.00563	0.03761	± 0.00128	0.6005	± 0.00145	0.73382	± 0.00256	0.147	± 0.00399	0.41036	± 0.00297	0.14554	± 0.00377	0.09118	± 0.00295	0.44869	± 0.00435	0.15379	± 0.00337	0.33909	± 0.00237	0.65644	± 0.00222	0.07948	± 0.00125	0.74697	± 0.00135	0.34088	± 0.00089
Synth-Aug:1	0.10047	± 0.00404	0.02671	± 0.00077	0.59294	± 0.00150	0.66549	± 0.00292	0.10768	± 0.00290	0.40829	± 0.00297	0.1088	± 0.00301	0.06264	± 0.00197	0.39604	± 0.00415	0.08932	± 0.00191	0.29756	± 0.00218	0.57063	± 0.00234	0.07186	± 0.00102	0.71947	± 0.00149	0.30128	± 0.00074
Synth-Aug:2	0.1097	± 0.00434	0.02652	± 0.00076	0.59677	± 0.00146	0.70207	± 0.00268	0.13475	± 0.00352	0.38906	± 0.00295	0.1306	± 0.00367	0.07483	± 0.00252	0.41801	± 0.00426	0.11682	± 0.00258	0.30587	± 0.00228	0.58965	± 0.00241	0.06994	± 0.00107	0.71791	± 0.00137	0.31303	± 0.00077
Synth-Aug:3	0.14408	± 0.00482	0.03041	± 0.00104	0.59879	± 0.00145	0.7113	± 0.00271	0.12791	± 0.00332	0.3789	± 0.00277	0.12927	± 0.00348	0.07961	± 0.00260	0.41451	± 0.00456	0.12483	± 0.00287	0.32137	± 0.00248	0.6056	± 0.00237	0.07315	± 0.00106	0.71699	± 0.00144	0.31834	± 0.00079
Synth-Aug:4	0.16012	± 0.00549	0.03094	± 0.00103	0.60073	± 0.00148	0.72509	± 0.00273	0.1312	± 0.00363	0.40699	± 0.00294	0.13503	± 0.00369	0.08567	± 0.00268	0.4326	± 0.00455	0.12592	± 0.00280	0.32708	± 0.00235	0.61898	± 0.00229	0.07568	± 0.00117	0.73668	± 0.00147	0.32805	± 0.00082
Synth-Aug:5	0.16536	± 0.00548	0.03201	± 0.00112	0.60418	± 0.00140	0.72825	± 0.00256	0.1402	± 0.00372	0.41706	± 0.00290	0.14604	± 0.00367	0.08733	± 0.00279	0.42065	± 0.00452	0.1369	± 0.00293	0.33614	± 0.00235	0.63451	± 0.00223	0.07716	± 0.00117	0.74304	± 0.00142	0.33349	± 0.00084
Synth-Aug:6	0.16539	± 0.00520	0.03246	± 0.00111	0.593	± 0.00145	0.72687	± 0.00262	0.13703	± 0.00367	0.41749	± 0.00290	0.14317	± 0.00365	0.0844	± 0.00268	0.43513	± 0.00430	0.14197	± 0.00307	0.333	± 0.00247	0.62128	± 0.00226	0.0742	± 0.00110	0.73703	± 0.00141	0.3316	± 0.00082
Synth-Aug:8	0.18543	± 0.00579	0.03547	± 0.00123	0.60339	± 0.00150	0.7339	± 0.00265	0.13692	± 0.00373	0.43962	± 0.00307	0.14357	± 0.00369	0.08505	± 0.00261	0.4324	± 0.00453	0.14257	± 0.00308	0.33598	± 0.00239	0.64434	± 0.00225	0.08047	± 0.00130	0.74483	± 0.00140	0.33885	± 0.00087
Synth-Aug:7	0.18152	± 0.00559	0.03428	± 0.00121	0.59325	± 0.00143	0.72865	± 0.00261	0.13026	± 0.00357	0.41626	± 0.00301	0.13986	± 0.00347	0.08483	± 0.00268	0.43309	± 0.00435	0.14637	± 0.00306	0.33707	± 0.00254	0.6314	± 0.00221	0.07544	± 0.00112	0.74174	± 0.00140	0.33386	± 0.00082
Synth-Aug:9	0.1835	± 0.00583	0.03579	± 0.00121	0.59004	± 0.00152	0.73158	± 0.00261	0.12615	± 0.00347	0.41275	± 0.00296	0.14358	± 0.00361	0.08595	± 0.00273	0.43253	± 0.00429	0.14235	± 0.00302	0.33724	± 0.00245	0.64142	± 0.00230	0.07808	± 0.00121	0.73723	± 0.00142	0.33416	± 0.00085
Synth-Aug:10	0.173	± 0.00564	0.03556	± 0.00129	0.60137	± 0.00144	0.73499	± 0.00255	0.13255	± 0.00361	0.43988	± 0.00294	0.14156	± 0.00346	0.08799	± 0.00282	0.43545	± 0.00443	0.15043	± 0.00332	0.34531	± 0.00245	0.64823	± 0.00220	0.07421	± 0.00114	0.74751	± 0.00137	0.33915	± 0.00087
MIMIC-Aug:0	0.21766	± 0.00600	0.06245	± 0.00262	0.62996	± 0.00136	0.78618	± 0.00241	0.20385	± 0.00470	0.5691	± 0.00311	0.25365	± 0.00570	0.12471	± 0.00408	0.53121	± 0.00463	0.23792	± 0.00426	0.39062	± 0.00272	0.66074	± 0.00227	0.09351	± 0.00154	0.77292	± 0.00136	0.39532	± 0.00103
MIMIC-Aug:1	0.22519	± 0.00617	0.05526	± 0.00226	0.62877	± 0.00143	0.78847	± 0.00230	0.21522	± 0.00482	0.56878	± 0.00310	0.24883	± 0.00544	0.12962	± 0.00405	0.53233	± 0.00435	0.23473	± 0.00437	0.3968	± 0.00260	0.66092	± 0.00226	0.09334	± 0.00149	0.76987	± 0.00135	0.3963	± 0.00099
MIMIC-Aug:2	0.22789	± 0.00614	0.05709	± 0.00227	0.62621	± 0.00140	0.78838	± 0.00239	0.21591	± 0.00504	0.56891	± 0.00323	0.25229	± 0.00542	0.1296	± 0.00404	0.53625	± 0.00432	0.23564	± 0.00431	0.39724	± 0.00264	0.66245	± 0.00221	0.09373	± 0.00152	0.77101	± 0.00131	0.39733	± 0.00101
MIMIC-Aug:3	0.22761	± 0.00618	0.05198	± 0.00174	0.62615	± 0.00143	0.78696	± 0.00237	0.21493	± 0.00481	0.56868	± 0.00326	0.24892	± 0.00540	0.13257	± 0.00426	0.53573	± 0.00429	0.24328	± 0.00432	0.39873	± 0.00267	0.66056	± 0.00221	0.09794	± 0.00156	0.77464	± 0.00133	0.39776	± 0.00102
MIMIC-Aug:4	0.23537	± 0.00650	0.05338	± 0.00203	0.625	± 0.00140	0.79	± 0.00234	0.22134	± 0.00484	0.56816	± 0.00316	0.25261	± 0.00544	0.13348	± 0.00420	0.53598	± 0.00459	0.24638	± 0.00426	0.39763	± 0.00274	0.66844	± 0.00225	0.0987	± 0.00160	0.77329	± 0.00142	0.39998	± 0.00104
MIMIC-Aug:5	0.23248	± 0.00640	0.05709	± 0.00208	0.62313	± 0.00144	0.78666	± 0.00244	0.21989	± 0.00498	0.56888	± 0.00317	0.24731	± 0.00560	0.12889	± 0.00400	0.53525	± 0.00438	0.24736	± 0.00427	0.39891	± 0.00273	0.66157	± 0.00229	0.09874	± 0.00158	0.77298	± 0.00134	0.39851	± 0.00102
MIMIC-Aug:6	0.2312	± 0.00646	0.05271	± 0.00198	0.62096	± 0.00144	0.78911	± 0.00232	0.21572	± 0.00490	0.56919	± 0.00308	0.25247	± 0.00547	0.13166	± 0.00408	0.53698	± 0.00424	0.2381	± 0.00429	0.39997	± 0.00279	0.67563	± 0.00220	0.10154	± 0.00160	0.77664	± 0.00128	0.39942	± 0.00100
MIMIC-Aug:7	0.22862	± 0.00611	0.05293	± 0.00192	0.62198	± 0.00144	0.79124	± 0.00224	0.21179	± 0.00472	0.56808	± 0.00311	0.25625	± 0.00561	0.13596	± 0.00440	0.53844	± 0.00442	0.24623	± 0.00452	0.40029	± 0.00257	0.66948	± 0.00213	0.10019	± 0.00160	0.77432	± 0.00137	0.3997	± 0.00107
MIMIC-Aug:8	0.23759	± 0.00618	0.0558	± 0.00209	0.61972	± 0.00147	0.78942	± 0.00244	0.21623	± 0.00489	0.56628	± 0.00307	0.25129	± 0.00556	0.13397	± 0.00410	0.5382	± 0.00423	0.24202	± 0.00421	0.40107	± 0.00262	0.6675	± 0.00220	0.102	± 0.00161	0.77559	± 0.00133	0.39976	± 0.00099
MIMIC-Aug:9	0.23557	± 0.00635	0.0601	± 0.00233	0.6182	± 0.00143	0.79085	± 0.00231	0.22054	± 0.00495	0.57	± 0.00295	0.25312	± 0.00564	0.13204	± 0.00410	0.54132	± 0.00437	0.24549	± 0.00438	0.40189	± 0.00262	0.6742	± 0.00209	0.10103	± 0.00161	0.77847	± 0.00133	0.40163	± 0.00102
MIMIC-Aug:10	0.22742	± 0.00596	0.0609	± 0.00229	0.61932	± 0.00145	0.7878	± 0.00241	0.22376	± 0.00467	0.56279	± 0.00320	0.2484	± 0.00557	0.12752	± 0.00408	0.54053	± 0.00434	0.24271	± 0.00430	0.40261	± 0.00272	0.66351	± 0.00224	0.10126	± 0.00163	0.77776	± 0.00129	0.39902	± 0.00097
